# Supplementary material for: WormPaths: Caenorhabditis elegans metabolic pathway annotation and visualization
Source: Genetics. 2021 Jun 12;219(1):iyab089. doi: 10.1093/genetics/iyab089 (PMC8864737; doi:10.1093/genetics/iyab089)
Supplement: iyab089_Supplementary_Data [file iyab089_Supplementary_Data.zip]

Archive with 11 entries (11 files):
- GENETICS-GENETICS-2021-304284-s01.pdf
- GENETICS-GENETICS-2021-304284-s02.pdf
- GENETICS-GENETICS-2021-304284-s03.pdf
- GENETICS-GENETICS-2021-304284-s04.pdf
- GENETICS-GENETICS-2021-304284-s05.pdf
- GENETICS-GENETICS-2021-304284-s06.docx
- GENETICS-GENETICS-2021-304284-s07.xlsx
- GENETICS-GENETICS-2021-304284-s08.xlsx
- GENETICS-GENETICS-2021-304284-s09.xlsx
- GENETICS-GENETICS-2021-304284-s10.xlsx
- GENETICS-GENETICS-2021-304284-s11.xlsx
