# Supplementary material for: WormPaths: Caenorhabditis elegans metabolic pathway annotation and visualization
Source: Genetics. 2021 Jun 12;219(1):iyab089. doi: 10.1093/genetics/iyab089 (PMC8864737; doi:10.1093/genetics/iyab089)
Supplement: iyab089_Supplementary_Data [file iyab089_Supplementary_Data.zip › GENETICS-GENETICS-2021-304284-s07.xlsx]

## Sheet: pathwayGenes
LEVEL 1	LEVEL 2	LEVEL 3	LEVEL 4
AMINO ACIDS	ALA, ASP/ASN AND GLU/GLN METABOLISM	ALANINE METABOLISM	ALANINE METABOLISM
AMINO ACIDS	ALA, ASP/ASN AND GLU/GLN METABOLISM	ASPARTATE/ASPARAGINE METABOLISM	ASPARTATE/ASPARAGINE METABOLISM
AMINO ACIDS	ALA, ASP/ASN AND GLU/GLN METABOLISM	GLUTAMATE/GLUTAMINE METABOLISM	GLUTAMATE/GLUTAMINE METABOLISM
AMINO ACIDS	ARG AND PRO METABOLISM	ARGININE METABOLISM	ARGININE METABOLISM
AMINO ACIDS	ARG AND PRO METABOLISM	PROLINE METABOLISM	PROLINE METABOLISM
AMINO ACIDS	BRANCHED-CHAIN AMINO ACID DEGRADATION	ISOLEUCINE DEGRADATION	ISOLEUCINE DEGRADATION
AMINO ACIDS	BRANCHED-CHAIN AMINO ACID DEGRADATION	LEUCINE DEGRADATION	LEUCINE DEGRADATION
AMINO ACIDS	BRANCHED-CHAIN AMINO ACID DEGRADATION	VALINE DEGRADATION	VALINE DEGRADATION
AMINO ACIDS	CYS AND MET METABOLISM	CYSTEINE METABOLISM	CYSTEINE METABOLISM
AMINO ACIDS	CYS AND MET METABOLISM	METHIONINE METABOLISM	METHIONINE SALVAGE
AMINO ACIDS	GLY, SER AND THR METABOLISM	GLYCINE AND THREONINE METABOLISM	GLYCINE AND THREONINE METABOLISM OTHER
AMINO ACIDS	GLY, SER AND THR METABOLISM	GLYCINE AND THREONINE METABOLISM	GLYCINE CLEAVAGE SYSTEM
AMINO ACIDS	GLY, SER AND THR METABOLISM	SERINE METABOLISM	SERINE METABOLISM
AMINO ACIDS	HISTIDINE DEGRADATION	HISTIDINE DEGRADATION	HISTIDINE DEGRADATION
AMINO ACIDS	LYSINE DEGRADATION	LYSINE DEGRADATION	LYSINE DEGRADATION
AMINO ACIDS	PHENYLALANINE DEGRADATION	PHENYLALANINE DEGRADATION	PHENYLALANINE DEGRADATION
AMINO ACIDS	TRYPTOPHAN DEGRADATION	TRYPTOPHAN DEGRADATION	TRYPTOPHAN DEGRADATION
AMINO ACIDS	TYROSINE METABOLISM	TYROSINE METABOLISM	TYROSINE METABOLISM
CARBOHYDRATES	AMINO SUGAR AND NUCLEOTIDE SUGAR METABOLISM	AMINO SUGAR AND NUCLEOTIDE SUGAR METABOLISM	AMINO SUGAR AND NUCLEOTIDE SUGAR METABOLISM
CARBOHYDRATES	GLYCOLYSIS/GLUCONEOGENESIS	GLYCOLYSIS/GLUCONEOGENESIS	GLYCOLYSIS/GLUCONEOGENESIS
CARBOHYDRATES	ORGANIC ACIDS	GLYOXYLATE AND DICARBOXYLATE METABOLISM	GLYOXYLATE AND DICARBOXYLATE METABOLISM
CARBOHYDRATES	ORGANIC ACIDS	PYRUVATE METABOLISM	PYRUVATE METABOLISM
CARBOHYDRATES	PENTOSE AND GLUCURONATE INTERCONVERSIONS	PENTOSE AND GLUCURONATE INTERCONVERSIONS	PENTOSE AND GLUCURONATE INTERCONVERSIONS
CARBOHYDRATES	PENTOSE PHOSPHATE PATHWAY	PENTOSE PHOSPHATE PATHWAY	PENTOSE PHOSPHATE PATHWAY
CARBOHYDRATES	SUGARS	FRUCTOSE AND MANNOSE METABOLISM	FRUCTOSE AND MANNOSE METABOLISM
CARBOHYDRATES	SUGARS	GALACTOSE METABOLISM	GALACTOSE METABOLISM
CARBOHYDRATES	SUGARS	N-GLYCAN BIOSYNTHESIS	N-GLYCAN BIOSYNTHESIS
CARBOHYDRATES	SUGARS	STARCH AND SUCROSE METABOLISM	STARCH AND SUCROSE METABOLISM
COFACTORS AND VITAMINS	IRON METABOLISM	IRON METABOLISM	IRON METABOLISM
COFACTORS AND VITAMINS	NICOTINATE AND NICOTINAMIDE METABOLISM	NICOTINATE AND NICOTINAMIDE METABOLISM	NICOTINATE AND NICOTINAMIDE METABOLISM
COFACTORS AND VITAMINS	PANTOTHENATE AND COA BIOSYNTHESIS	PANTOTHENATE AND COA BIOSYNTHESIS	PANTOTHENATE AND COA BIOSYNTHESIS
COFACTORS AND VITAMINS	PORPHYRIN METABOLISM	PORPHYRIN METABOLISM	PORPHYRIN METABOLISM
COFACTORS AND VITAMINS	RETINOL METABOLISM	RETINOL METABOLISM	RETINOL METABOLISM
COFACTORS AND VITAMINS	RIBOFLAVIN METABOLISM	RIBOFLAVIN METABOLISM	RIBOFLAVIN METABOLISM
COFACTORS AND VITAMINS	UBIQUINONE METABOLISM	UBIQUINONE METABOLISM	UBIQUINONE METABOLISM
COFACTORS AND VITAMINS	VITAMIN B12 METABOLISM	VITAMIN B12 METABOLISM	VITAMIN B12 METABOLISM
COFACTORS AND VITAMINS	VITAMIN B6 METABOLISM	VITAMIN B6 METABOLISM	VITAMIN B6 METABOLISM
COFACTORS AND VITAMINS	FOLATE BIOSYNTHESIS	FOLATE BIOSYNTHESIS	FOLATE BIOSYNTHESIS
ENERGY	ELECTRON TRANSFER FLAVOPROTEIN	ELECTRON TRANSFER FLAVOPROTEIN	ELECTRON TRANSFER FLAVOPROTEIN
ENERGY	ELECTRON TRANSPORT CHAIN	ETC-COMPLEX I	ETC-COMPLEX I
ENERGY	ELECTRON TRANSPORT CHAIN	ETC-COMPLEX II	ETC-COMPLEX II
ENERGY	ELECTRON TRANSPORT CHAIN	ETC-COMPLEX III	ETC-COMPLEX III
ENERGY	ELECTRON TRANSPORT CHAIN	ETC-COMPLEX IV	ETC-COMPLEX IV
ENERGY	ELECTRON TRANSPORT CHAIN	ETC-COMPLEX V	ETC-COMPLEX V
ENERGY	SULFUR METABOLISM	SULFUR METABOLISM	SULFUR METABOLISM
ENERGY	TRICARBOXYLIC ACID CYCLE	TRICARBOXYLIC ACID CYCLE	TRICARBOXYLIC ACID CYCLE
LIPIDS	ETHER LIPID METABOLISM	ETHER LIPID METABOLISM	ETHER LIPID METABOLISM
LIPIDS	FATTY ACID BIOSYNTHESIS	FATTY ACID BIOSYNTHESIS	BCFA BIOSYNTHESIS
LIPIDS	FATTY ACID BIOSYNTHESIS	FATTY ACID BIOSYNTHESIS	FATTY ACID BIOSYNTHESIS OTHER
LIPIDS	FATTY ACID BIOSYNTHESIS	FATTY ACID BIOSYNTHESIS	MUFA BIOSYNTHESIS
LIPIDS	FATTY ACID BIOSYNTHESIS	FATTY ACID BIOSYNTHESIS	PUFA BIOSYNTHESIS
LIPIDS	FATTY ACID DEGRADATION	MITOCHONDRIAL FATTY ACID DEGRADATION	MITOCHONDRIAL FATTY ACID DEGRADATION
LIPIDS	FATTY ACID DEGRADATION	PEROXISOMAL FATTY ACID DEGRADATION	PEROXISOMAL FATTY ACID DEGRADATION
LIPIDS	FATTY ACID DEGRADATION	FATTY ACID DEGRADATION OTHER	FATTY ACID DEGRADATION OTHER
LIPIDS	GLYCEROLIPID METABOLISM	GLYCEROLIPID METABOLISM	GLYCEROLIPID METABOLISM
LIPIDS	GLYCEROPHOSPHOLIPID METABOLISM	GLYCEROPHOSPHOLIPID METABOLISM	GLYCEROPHOSPHOLIPID METABOLISM
LIPIDS	SHORT CHAIN FATTY ACID DEGRADATION	PROPIONATE DEGRADATION	PROPIONATE DEGRADATION CANONICAL
LIPIDS	SHORT CHAIN FATTY ACID DEGRADATION	PROPIONATE DEGRADATION	PROPIONATE DEGRADATION OTHER
LIPIDS	SHORT CHAIN FATTY ACID DEGRADATION	PROPIONATE DEGRADATION	PROPIONATE DEGRADATION SHUNT
LIPIDS	SPHINGOLIPID METABOLISM	SPHINGOLIPID METABOLISM	SPHINGOLIPID METABOLISM
LIPIDS	STEROID METABOLISM	BIOSYNTHESIS OF BILE ACID-LIKE MOLECULES	BIOSYNTHESIS OF BILE ACID-LIKE MOLECULES
LIPIDS	STEROID METABOLISM	STEROID METABOLISM OTHER	STEROID METABOLISM OTHER
NUCLEOTIDES	PURINE METABOLISM	PURINE METABOLISM	PURINE METABOLISM
NUCLEOTIDES	PYRIMIDINE METABOLISM	PYRIMIDINE METABOLISM	PYRIMIDINE METABOLISM
ONE CARBON CYCLE	FOLATE CYCLE	FOLATE CYCLE	FOLATE CYCLE
ONE CARBON CYCLE	MET/SAM CYCLE	MET/SAM CYCLE	MET/SAM CYCLE
OTHER	AMINOACYL-TRNA BIOSYNTHESIS	AMINOACYL-TRNA BIOSYNTHESIS	AMINOACYL-TRNA BIOSYNTHESIS
OTHER	ASCAROSIDE BIOSYNTHESIS	ASCAROSIDE BIOSYNTHESIS	ASCAROSIDE BIOSYNTHESIS
OTHER	CHITIN BIOSYNTHESIS	CHITIN BIOSYNTHESIS	CHITIN BIOSYNTHESIS
OTHER	CHITIN DEGRADATION	CHITIN DEGRADATION	CHITIN DEGRADATION
OTHER	COLLAGEN BIOSYNTHESIS	COLLAGEN BIOSYNTHESIS	COLLAGEN BIOSYNTHESIS
OTHER	GUANYLATE CYCLASE	GUANYLATE CYCLASE	GUANYLATE CYCLASE
OTHER	INOSITOL PHOSPHATE METABOLISM	INOSITOL PHOSPHATE METABOLISM	INOSITOL PHOSPHATE METABOLISM
OTHER	KETONE BODY METABOLISM	KETONE BODY METABOLISM	KETONE BODY METABOLISM
OTHER	METHYLGLYOXAL DETOXIFICATION	METHYLGLYOXAL DETOXIFICATION	METHYLGLYOXAL DETOXIFICATION
OTHER	MOLYBDENUM COFACTOR BIOSYNTHESIS	MOLYBDENUM COFACTOR BIOSYNTHESIS	MOLYBDENUM COFACTOR BIOSYNTHESIS
OTHER	OTHER	OTHER	OTHER
OTHER	MEVALONATE METABOLISM	MEVALONATE METABOLISM	MEVALONATE METABOLISM
OTHER	UGT ENZYME	UGT ENZYME	UGT ENZYME
OTHER	VACUOLAR ATP-ASE	VACUOLAR ATP-ASE	VACUOLAR ATP-ASE
OTHER	VITAMIN B12 ENZYME	VITAMIN B12 ENZYME	VITAMIN B12 ENZYME
OTHER AMINO ACIDS	SELENOCOMPOUND METABOLISM	SELENOCOMPOUND METABOLISM	SELENOCOMPOUND METABOLISM
OTHER AMINO ACIDS	TAURINE AND HYPOTAURINE METABOLISM	TAURINE AND HYPOTAURINE METABOLISM	TAURINE AND HYPOTAURINE METABOLISM
REACTIVE OXYGEN SPECIES	GLUTATHIONE METABOLISM	GLUTATHIONE METABOLISM	GLUTATHIONE METABOLISM
REACTIVE OXYGEN SPECIES	ROS METABOLISM	ROS METABOLISM	ROS METABOLISM
