# Supplementary material for: WormPaths: Caenorhabditis elegans metabolic pathway annotation and visualization
Source: Genetics. 2021 Jun 12;219(1):iyab089. doi: 10.1093/genetics/iyab089 (PMC8864737; doi:10.1093/genetics/iyab089)
Supplement: iyab089_Supplementary_Data [file iyab089_Supplementary_Data.zip › GENETICS-GENETICS-2021-304284-s08.xlsx]

## Sheet: Sheet1
Pathway Name	Map Level
ALANINE METABOLISM	LEVEL 3
AMINO SUGAR AND NUCLEOTIDE SUGAR METABOLISM	LEVEL 2
ARGININE METABOLISM	LEVEL 3
ASCAROSIDE BIOSYNTHESIS	LEVEL 2
ASPARTATE/ASPARAGINE METABOLISM	LEVEL 3
BIOSYNTHESIS OF BILE ACID-LIKE MOLECULES	LEVEL 3
COLLAGEN BIOSYNTHESIS	LEVEL 2
CYSTEINE METABOLISM	LEVEL 3
ELECTRON TRANSPORT CHAIN	LEVEL 2
ETHER LIPID METABOLISM	LEVEL 2
FATTY ACID BIOSYNTHESIS	LEVEL 2
FOLATE BIOSYNTHESIS	LEVEL 2
FOLATE CYCLE	LEVEL 2
FRUCTOSE AND MANNOSE METABOLISM	LEVEL 3
GALACTOSE METABOLISM	LEVEL 3
GLUTAMATE/GLUTAMINE METABOLISM	LEVEL 3
GLUTATHIONE METABOLISM	LEVEL 2
GLYCEROLIPID METABOLISM	LEVEL 2
GLYCEROPHOSPHOLIPID METABOLISM	LEVEL 2
GLYCINE AND THREONINE METABOLISM	LEVEL 3
GLYCOLYSIS/GLUCONEOGENESIS	LEVEL 2
GLYOXYLATE AND DICARBOXYLATE METABOLISM	LEVEL 3
HISTIDINE DEGRADATION	LEVEL 2
INOSITOL PHOSPHATE METABOLISM	LEVEL 2
IRON METABOLISM	LEVEL 2
ISOLEUCINE DEGRADATION	LEVEL 3
KETONE BODY METABOLISM	LEVEL 2
LEUCINE DEGRADATION	LEVEL 3
LYSINE DEGRADATION	LEVEL 2
MET/SAM CYCLE	LEVEL 2
METHIONINE SALVAGE	LEVEL 4
METHYLGLYOXAL DETOXIFICATION	LEVEL 2
MEVALONATE METABOLISM	LEVEL 2
MITOCHONDRIAL FATTY ACID DEGRADATION	LEVEL 3
MOLYBDENUM COFACTOR BIOSYNTHESIS	LEVEL 2
N-GLYCAN BIOSYNTHESIS	LEVEL 3
NICOTINATE AND NICOTINAMIDE METABOLISM	LEVEL 2
PANTOTHENATE AND COA BIOSYNTHESIS	LEVEL 2
PENTOSE AND GLUCURONATE INTERCONVERSIONS	LEVEL 2
PENTOSE PHOSPHATE PATHWAY	LEVEL 2
PEROXISOMAL FATTY ACID DEGRADATION	LEVEL 3
PHENYLALANINE DEGRADATION	LEVEL 2
PROLINE METABOLISM	LEVEL 3
PROPIONATE DEGRADATION	LEVEL 3
PURINE METABOLISM	LEVEL 2
PYRIMIDINE METABOLISM	LEVEL 2
PYRUVATE METABOLISM	LEVEL 3
RETINOL METABOLISM	LEVEL 2
RIBOFLAVIN METABOLISM	LEVEL 2
ROS METABOLISM	LEVEL 2
SELENOCOMPOUND METABOLISM	LEVEL 2
SERINE METABOLISM	LEVEL 3
SPHINGOLIPID METABOLISM	LEVEL 2
STARCH AND SUCROSE METABOLISM	LEVEL 3
SULFUR METABOLISM	LEVEL 2
TAURINE AND HYPOTAURINE METABOLISM	LEVEL 2
TRICARBOXYLIC ACID CYCLE	LEVEL 2
TRYPTOPHAN DEGRADATION	LEVEL 2
TYROSINE METABOLISM	LEVEL 2
UBIQUINONE METABOLISM	LEVEL 2
VALINE DEGRADATION	LEVEL 3
VITAMIN B6 METABOLISM	LEVEL 2
