# Supplementary material for: WormPaths: Caenorhabditis elegans metabolic pathway annotation and visualization
Source: Genetics. 2021 Jun 12;219(1):iyab089. doi: 10.1093/genetics/iyab089 (PMC8864737; doi:10.1093/genetics/iyab089)
Supplement: iyab089_Supplementary_Data [file iyab089_Supplementary_Data.zip › GENETICS-GENETICS-2021-304284-s09.xlsx]

## Sheet: LEVEL 1
AMINO ACIDS	B0205.6;B0228.7;B0250.5;B0272.3;B0303.3;B0513.5;C01G10.9;C06A6.4;C10C5.3;C10C5.4;C10C5.5;C13B9.2;C14E2.4;C27A7.5;C31C9.2;C31H2.4;C32F10.8;C44B7.7;C44E12.1;D2023.4;E01A2.1;F01D4.8;F02A9.4;F08F3.4;F13B12.4;F13H8.9;F26H9.5;F32B5.1;F38B6.4;F42F12.4;F53F10.2;F54C8.1;F54D5.7;F55G1.9;F58H1.3;F59A7.7;K01C8.1;K10D2.7;M153.1;R02D3.1;R102.4;T01D1.4;T07F10.1;T09B4.8;T12A2.1;T21F4.1;T25B9.1;T25D3.3;T27A3.6;W0…
CARBOHYDRATES	B0024.13;C01B4.6;C01F1.3;C05C8.7;C08B11.8;C08B6.4;C08H9.3;C14A4.3;C26D10.4;C36A4.4;C50D2.7;C53A3.2;D1005.2;D2063.1;F07A11.5;F08F8.7;F09E5.3;F21D5.1;F26D11.1;F32D8.12;F41E6.5;F44E7.2;F52B11.2;F59B2.3;H24K24.3;H43I07.3;K03H1.13;K08E3.5;K09E4.2;K09H11.7;K11H3.3;R04B5.5;R04B5.6;R05F9.6;R08D7.7;R09D1.14;R10D12.15;R151.2;T03F6.3;T04A8.7;T05H4.7;T19H5.6;T21C9.6;T22F3.3;T25B9.9;T25C8.1;T26F2.1;W06B4.2;Y1…
COFACTORS AND VITAMINS	B0205.6;C27A2.12;C27A7.1;C27A7.3;C27D8.4;D2063.1;F02E9.7;F25B5.3;F25H9.6;F26C11.1;F57B9.1;H24K24.3;K02D7.1;R10H10.6;T05G5.5;Y105C5B.3;Y10G11A.1;Y39B6A.3;Y45F10D.4;Y65B4A.8;Y71H10B.1;Y71H2AM.6;Y76A2B.5;Y94H6A.7;ZK792.1;acp-1;acp-2;acp-3;acp-7;acs-14;acs-6;anmt-1;anmt-3;bcmo-1;bcmo-2;cat-2;cat-4;cchl-1;clk-1;coq-2;coq-3;coq-5;coq-6;cox-10;cox-15;cyc-2.1;cyc-2.2;dhrs-4;dhs-13;dhs-19;dhs-3;dnj-15;fla…
ENERGY	C16A3.5;C18E9.4;C25H3.9;C27A7.1;C27A7.3;C33A12.1;C34B2.8;D2030.4;F01D4.8;F13B12.4;F23C8.5;F26E4.6;F27D4.1;F29C4.2;F31D4.9;F37C12.3;F42G8.10;F44G4.2;F45H10.2;F45H10.3;F48E8.3;F53F4.10;F58F12.1;F59A7.7;F59C6.5;H28O16.1;K11H3.3;R04F11.2;R05D3.6;R07E4.3;R53.4;T02H6.11;T20H4.5;T25D3.3;T26E3.7;T27E9.2;W09C5.8;Y37B11A.3;Y51H1A.3;Y53G8AL.2;Y54F10AM.5;Y56A3A.19;Y63D3A.7;Y69A2AR.18;Y71H2AM.4;Y71H2AM.5;Y82E…
LIPIDS	B0024.13;B0272.3;B0272.4;B0303.3;B0395.3;C07D8.6;C07E3.9;C17C3.1;C17C3.3;C24A3.4;C27A2.12;C27A7.1;C27A7.3;C27A7.5;C29E4.10;C31H5.6;C34C6.4;C37H5.13;C39D10.3;C56G3.2;F02E9.7;F09G2.8;F13E6.5;F13H10.5;F25E2.3;F26C11.1;F33D4.4;F35C8.5;F41E7.6;F42F12.3;F52C9.3;F53C11.3;F53C3.13;F53F1.2;F53F1.3;F54C8.1;F54D7.2;F58A6.1;K05B2.4;K07B1.4;M05B5.4;R05D11.9;R08F11.1;R11F4.1;T01B11.2;T02G5.7;T03G6.3;T05C3.6;T0…
NUCLEOTIDES	B0001.4;C06G3.5;C27A7.1;C27A7.3;C29F7.3;C44B7.12;C47B2.2;E02H1.6;F10F2.2;F19B6.1;F25B5.3;F32D1.5;F38B2.4;F38B6.4;F40F8.1;F58F9.1;K02D7.1;R05G6.5;R07H5.8;R12E2.11;T19B4.3;T22D1.3;T24C12.3;Y10G11A.1;Y48G8AL.15;Y71H10B.1;Y73B6BL.29;ZK563.7;ZK643.2;ZK673.2;acy-1;acy-2;acy-4;adsl-1;adss-1;ampd-1;apy-1;atic-1;bpnt-1;cdd-1;cdd-2;ctps-1;dhod-1;dhp-1;dhp-2;dpyd-1;dtmk-1;dut-1;gmps-1;gpap-1;guk-1;hap-1;hpr…
ONE CARBON CYCLE	F25B5.6;F38B6.4;K07E3.4;T13G4.4;Y106G6E.4;ahcy-1;alh-3;atic-1;cbl-1;cbs-1;cbs-2;cth-1;cth-2;dao-3;dhfr-1;folt-1;gcsh-1;gcsh-2;gcst-1;mel-32;metr-1;mthf-1;mtrr-1;sams-1;sams-3;sams-4;sams-5;tyms-1
OTHER	B0205.6;B0272.3;B0491.7;C01B10.3;C03A7.13;C05C10.3;C08B6.4;C13C4.4;C14B9.2;C14E2.4;C31C9.2;C34B7.2;C39B5.6;C42C1.11;C49F5.5;C54E4.5;C56A3.8;F01G4.5;F10C2.4;F10D2.8;F12F6.7;F26E4.4;F32D8.12;F32D8.13;F43G6.5;F49E2.1;F49H6.5;F54C1.1;F54C8.1;F54D5.12;H23N18.4;K04C2.2;K09A9.6;K10D2.7;K12H4.7;M01E11.1;M04D5.1;M57.2;R01H10.7;R04B3.2;R04F11.3;R09D1.14;R10D12.15;T01G1.4;T02G5.7;T05H4.7;T15H9.6;T19H5.6;T20…
OTHER AMINO ACIDS	C53D5.5;F01D4.8;F13B12.4;F13H8.9;F59A7.7;H14N18.4;T03D8.6;T19H12.6;T25D3.3;Y7A9A.1;Y97E10AR.2;cbl-1;cth-1;cth-2;cysl-1;cysl-2;cysl-3;cysl-4;mett-10;nsun-5;pps-1;pstk-1;sars-1;secs-1;seld-1;trxr-1;unc-25
REACTIVE OXYGEN SPECIES	C44B7.7;C53D5.5;E01A2.1;F39B2.3;H14N18.4;T03D8.6;T07F10.1;T19H12.6;Y38F2AR.12;Y7A9A.1;Y97E10AR.2;ctl-1;ctl-2;ctl-3;gcs-1;gpx-1;gpx-2;gpx-3;gpx-4;gpx-5;gpx-7;gpx-8;gsr-1;gss-1;lap-1;lap-2;prdx-2;prdx-3;prdx-6;sod-1;sod-2;sod-3;sod-4;sod-5;trxr-1;trxr-2

## Sheet: LEVEL 2
ALA, ASP/ASN AND GLU/GLN METABOLISM	B0205.6;C27A7.5;C32F10.8;C44B7.7;F13H8.9;K10D2.7;T09B4.8;T27A3.6;W07E11.1;adsl-1;adss-1;agxt-1;alh-7;asns-1;asns-2;ddo-1;ddo-2;ddo-3;gdh-1;gfat-1;gfat-2;gln-1;gln-2;gln-3;gln-5;gln-6;glna-1;glna-2;glna-3;got-1.2;got-2.1;got-2.2;gta-1;kmo-1;kmo-2;kynu-1;moc-3;pyr-1;unc-25
AMINO SUGAR AND NUCLEOTIDE SUGAR METABOLISM	C01F1.3;C08B6.4;C36A4.4;C50D2.7;D1005.2;F21D5.1;F59B2.3;K08E3.5;R05F9.6;R09D1.14;R10D12.15;T03F6.3;T05H4.7;T19H5.6;T26F2.1;W06B4.2;Y43F4B.5;ZK1058.3;chil-1;chil-11;chil-12;chil-13;chil-15;chil-16;chil-17;chil-18;chil-19;chil-2;chil-21;chil-22;chil-23;chil-24;chil-25;chil-27;chil-3;chil-4;chil-5;chil-6;chil-7;chil-8;chil-9;chs-1;chs-2;cht-1;cht-2;cht-4;gale-1;gfat-1;gfat-2;gna-1;gna-2;gpi-1;hex-1;…
AMINOACYL-TRNA BIOSYNTHESIS	C39B5.6;Y105E8A.20;Y41D4A.6;Y66D12A.7;aars-1;aars-2;cars-1;dars-1;dars-2;ears-1;ears-2;fars-1;fars-2;fars-3;gars-1;glp-4;hars-1;iars-1;iars-2;kars-1;lars-1;lars-2;mars-1;nars-1;nars-2;pars-1;pars-2;prx-10;qars-1;rars-1;rars-2;sars-1;sars-2;secs-1;tars-1;vars-1;wars-1;yars-1;yars-2
ARG AND PRO METABOLISM	B0513.5;C06A6.4;C10C5.3;C10C5.4;C10C5.5;C14E2.4;C44E12.1;D2023.4;F32B5.1;F53F10.2;F55G1.9;M153.1;T21F4.1;W10C8.5;Y43F8B.19;ZC434.8;alh-11;alh-12;alh-13;alh-2;alh-4;alh-6;amx-2;argk-1;dpy-18;got-1.2;got-2.1;got-2.2;oatr-1;odc-1;phy-2;phy-3;phy-4
ASCAROSIDE BIOSYNTHESIS	acox-1.1;acox-1.2;acox-1.3;acox-1.4;acox-3;art-1;daf-22;dhs-28;elo-1;hpo-8;let-767;maoc-1
BRANCHED-CHAIN AMINO ACID DEGRADATION	B0250.5;B0272.3;B0303.3;F02A9.4;F54C8.1;T09B4.8;Y43F4A.4;Y44A6D.5;Y71G12B.10;acaa-2;acdh-1;acdh-10;acdh-2;acdh-3;acdh-7;acdh-8;acdh-9;alh-8;ard-1;bcat-1;bckd-1A;bckd-1B;dbt-1;dld-1;ech-1.1;ech-1.2;ech-3;ech-5;ech-6;ech-7;ech-8;ech-9;gta-1;hacd-1;hach-1;ivd-1;mccc-1
CHITIN BIOSYNTHESIS	chs-1;chs-2
CHITIN DEGRADATION	C08B6.4;R09D1.14;R10D12.15;T05H4.7;T19H5.6;T26F2.1;chil-1;chil-11;chil-12;chil-13;chil-15;chil-16;chil-17;chil-18;chil-19;chil-2;chil-21;chil-22;chil-23;chil-24;chil-25;chil-27;chil-3;chil-4;chil-5;chil-6;chil-7;chil-8;chil-9;cht-1;cht-2;cht-4;lmd-4;lmd-5
COLLAGEN BIOSYNTHESIS	C14B9.2;C14E2.4;M04D5.1;Y43F8B.19;Y49E10.4;ZK973.11;bli-3;bli-4;dpy-18;dpy-31;let-268;pdi-1;pdi-2;pdi-3;pdi-6;phy-2;phy-3;phy-4
CYS AND MET METABOLISM	B0205.6;B0228.7;C01G10.9;C44B7.7;E01A2.1;F01D4.8;F13B12.4;F42F12.4;F58H1.3;F59A7.7;K10D2.7;T01D1.4;T07F10.1;T25D3.3;T27A3.6;ZC373.5;cars-1;cbl-1;cbs-1;cbs-2;cdo-1;cth-1;cth-2;cysl-1;cysl-2;cysl-3;cysl-4;gcs-1;got-1.2;got-2.1;got-2.2;gss-1;lap-1;lap-2;mdh-1;mdh-2;moc-3;mpst-1;mpst-2;mpst-3;mpst-4;mpst-5;mpst-6;mpst-7;sams-1;sams-3;sams-4;sams-5;smd-1;spds-1;tatn-1
ELECTRON TRANSFER FLAVOPROTEIN	F23C8.5;F27D4.1;let-721
ELECTRON TRANSPORT CHAIN	C16A3.5;C18E9.4;C25H3.9;C33A12.1;C34B2.8;D2030.4;F26E4.6;F29C4.2;F31D4.9;F37C12.3;F42G8.10;F44G4.2;F45H10.2;F45H10.3;F53F4.10;F58F12.1;F59C6.5;H28O16.1;R04F11.2;R05D3.6;R07E4.3;R53.4;T02H6.11;T20H4.5;T26E3.7;T27E9.2;W09C5.8;Y51H1A.3;Y53G8AL.2;Y54F10AM.5;Y56A3A.19;Y63D3A.7;Y69A2AR.18;Y71H2AM.4;Y71H2AM.5;Y82E9BR.3;ZC262.5;ZK809.3;asb-1;asb-2;asg-1;asg-2;atp-2;atp-3;atp-5;atp-6;cco-1;cco-2;cox-10;co…
ETHER LIPID METABOLISM	C07E3.9;C27A7.1;C27A7.3;C27A7.5;F09G2.8;F13E6.5;F13H10.5;F53C3.13;F54D7.2;T03G6.3;T05C3.6;T28D9.3;Y51A2D.13;Y69A2AL.2;ads-1;agmo-1;cept-1;cept-2;fard-1;ipla-1;ipla-2;ipla-3;ipla-4;ipla-5;ipla-6;ipla-7;lis-1;paf-1;paf-2;pld-1
FATTY ACID BIOSYNTHESIS	C17C3.1;C17C3.3;C31H5.6;C37H5.13;F25E2.3;K05B2.4;T02G5.7;T05E7.1;T05H4.4;T28F3.5;W03D8.8;acs-13;acs-15;acs-17;acs-18;acs-2;acs-3;acs-4;acs-5;art-1;elo-1;elo-2;elo-3;elo-4;elo-5;elo-6;elo-7;elo-9;emb-8;fasn-1;fat-1;fat-2;fat-3;fat-4;fat-5;fat-6;fat-7;hpo-19;hpo-8;let-767;pod-2;ppt-1
FATTY ACID DEGRADATION	B0272.3;B0272.4;B0303.3;B0395.3;F41E7.6;F53C11.3;F54C8.1;F58A6.1;T02G5.7;T20B3.1;Y48A6B.9;acaa-2;acdh-1;acdh-10;acdh-12;acdh-2;acdh-7;acdh-8;acox-1.1;acox-1.2;acox-1.3;acox-1.4;acox-1.5;acox-1.6;acox-3;acs-13;acs-15;acs-17;acs-18;acs-2;acs-3;acs-4;acs-5;cpt-1;cpt-2;cpt-3;cpt-4;cpt-5;cpt-6;daf-22;decr-1.2;decr-1.3;dhs-28;dif-1;ech-1.1;ech-1.2;ech-3;ech-4;ech-6;ech-7;ech-8;ech-9;hacd-1;kat-1;maoc-1…
FOLATE BIOSYNTHESIS	Y105C5B.3;cat-2;cat-4;pah-1;pcbd-1;ptps-1;qdpr-1;tph-1
FOLATE CYCLE	F25B5.6;F38B6.4;K07E3.4;Y106G6E.4;alh-3;atic-1;dao-3;dhfr-1;folt-1;gcsh-1;gcsh-2;gcst-1;mel-32;metr-1;mthf-1;mtrr-1;tyms-1
GLUTATHIONE METABOLISM	C44B7.7;C53D5.5;E01A2.1;H14N18.4;T03D8.6;T07F10.1;T19H12.6;Y38F2AR.12;Y7A9A.1;Y97E10AR.2;gcs-1;gpx-1;gpx-2;gpx-3;gpx-4;gpx-5;gpx-7;gpx-8;gsr-1;gss-1;lap-1;lap-2;trxr-2
GLY, SER AND THR METABOLISM	C13B9.2;C31C9.2;F08F3.4;F26H9.5;F38B6.4;K01C8.1;R102.4;T07F10.1;T09B4.8;T25B9.1;Y51H7C.9;Y62E10A.13;agxt-1;cbl-1;cbs-1;cbs-2;cth-1;cth-2;daao-1;dld-1;gcsh-1;gcsh-2;gcst-1;gldc-1;gss-1;lap-1;lap-2;mel-32;pcs-1;pssy-1;sptl-1;sptl-2;sptl-3
GLYCEROLIPID METABOLISM	C56G3.2;F13E6.5;F52C9.3;F53C3.13;K07B1.4;R11F4.1;T28D9.3;Y39G8B.1;Y53G8B.2;abhd-12;acl-1;acl-11;acl-2;acl-4;acl-5;acl-6;acl-8;acl-9;alh-1;alh-11;alh-12;alh-2;alh-4;alh-5;alh-9;atgl-1;bus-18;dgat-2;dgk-1;dgk-2;dgk-3;dgk-4;dgk-5;dgtr-1;hosl-1;lpin-1;mboa-2;mboa-3;mboa-4
GLYCEROPHOSPHOLIPID METABOLISM	C07E3.9;C27A2.12;C27A7.5;C34C6.4;C39D10.3;F02E9.7;F09G2.8;F13E6.5;F26C11.1;F53C3.13;F54D7.2;M05B5.4;T01B11.2;T05C3.6;T12B3.3;T22G5.1;T25G3.4;T28D9.3;W02H5.8;Y105C5B.3;Y37E3.11;Y50E8A.6;Y51A2D.13;Y69A2AL.2;Y94H6A.7;ZC155.4;ZK370.4;ZK792.1;ace-1;ace-2;ace-4;acl-1;acl-11;acl-13;acl-14;acl-2;acl-4;acl-5;acl-6;acl-7;acl-8;acl-9;acp-2;acp-3;acp-7;alh-9;ath-1;bus-18;cdgs-1;cept-2;cha-1;cka-1;cka-2;ckb-1…
GLYCOLYSIS/GLUCONEOGENESIS	C01B4.6;C50D2.7;D2063.1;H24K24.3;Y19D10A.16;acs-19;aldo-1;aldo-2;alh-1;alh-11;alh-12;alh-2;alh-4;alh-5;alh-9;dlat-1;dlat-2;dld-1;enol-1;fbp-1;fgt-1;gpd-1;gpd-2;gpd-3;gpd-4;gpi-1;hxk-1;hxk-2;hxk-3;ipgm-1;ldh-1;pck-1;pck-2;pck-3;pdha-1;pdhb-1;pfk-1.1;pfk-1.2;pgk-1;pyk-1;pyk-2;sodh-1;sodh-2;tpi-1
GUANYLATE CYCLASE	daf-11;gcy-1;gcy-12;gcy-14;gcy-15;gcy-17;gcy-18;gcy-19;gcy-20;gcy-21;gcy-22;gcy-23;gcy-25;gcy-28;gcy-29;gcy-3;gcy-31;gcy-32;gcy-33;gcy-34;gcy-35;gcy-36;gcy-37;gcy-4;gcy-5;gcy-8;gcy-9
HISTIDINE DEGRADATION	T12A2.1;Y51H4A.7;alh-5;amx-2;bas-1;cpin-1;haly-1;hdl-1;tdc-1
INOSITOL PHOSPHATE METABOLISM	C01B10.3;C34B7.2;C54E4.5;C56A3.8;R01H10.7;Y71H2AM.2;Y75B8A.24;ZC8.6;aap-1;age-1;daf-18;egl-8;gpap-1;impk-1;inos-1;inpp-1;ipp-5;lfe-2;mtm-1;mtm-3;mtm-6;ocrl-1;pifk-1;piki-1;pisy-1;plc-1;plc-2;plc-3;plc-4;ppk-1;ppk-2;ppk-3;ttx-7;unc-26;vps-34
IRON METABOLISM	B0205.6;Y39B6A.3;Y45F10D.4;cchl-1;cox-10;cox-15;cyc-2.1;cyc-2.2;dnj-15;frh-1;ftn-1;ftn-2;hrg-1;hrg-4;hsp-6
KETONE BODY METABOLISM	B0272.3;C05C10.3;F54C8.1;T02G5.7;Y71G12B.10;ech-1.1;ech-1.2;ech-3;ech-6;ech-7;ech-8;ech-9;hacd-1;hach-1;hmgs-1;hphd-1;kat-1;sur-5
LYSINE DEGRADATION	B0272.3;F54C8.1;F54D5.7;R02D3.1;alh-9;dld-1;dlst-1;ech-1.1;ech-1.2;ech-3;ech-6;ech-7;ech-8;ogdh-1;ogdh-2
MET/SAM CYCLE	T13G4.4;ahcy-1;cbl-1;cbs-1;cbs-2;cth-1;cth-2;metr-1;mtrr-1;sams-1;sams-3;sams-4;sams-5
METHYLGLYOXAL DETOXIFICATION	F32D8.12;Y17G7B.3;Y39G8B.1;amx-2;cyc-2.1;cyc-2.2;glod-4
MEVALONATE METABOLISM	F32D8.13;T01G1.4;Y48B6A.13;coq-1;fdps-1;hmgr-1;idi-1;mvk-1
MOLYBDENUM COFACTOR BIOSYNTHESIS	B0205.6;F49E2.1;F49H6.5;K10D2.7;T27A3.6;lin-46;moc-1;moc-2;moc-3
NICOTINATE AND NICOTINAMIDE METABOLISM	C27A7.1;C27A7.3;F25B5.3;K02D7.1;Y10G11A.1;Y71H10B.1;anmt-1;anmt-3;nmat-1;nmat-2;nnt-1;nprt-1;parg-1;parg-2;parp-1;parp-2;pnc-1;pnc-2;qns-1;sir-2.1;sir-2.2;sir-2.3;sir-2.4;tank-1;umps-1
ORGANIC ACIDS	C53A3.2;F32D8.12;F41E6.5;F44E7.2;K09H11.7;K11H3.3;T21C9.6;Y37B11A.3;cyc-2.1;cyc-2.2;dlat-1;dlat-2;dld-1;icl-1;men-1;pdha-1;pdhb-1;pyc-1
OTHER	B0491.7;C13C4.4;C31C9.2;C42C1.11;C49F5.5;F01G4.5;F10C2.4;F12F6.7;F26E4.4;F43G6.5;F54D5.12;K04C2.2;K09A9.6;K12H4.7;M01E11.1;M57.2;R04B3.2;R04F11.3;T15H9.6;T20D3.8;T24C4.5;T26A5.8;W06E11.1;W09C3.4;Y37B11A.2;Y39B6A.3;Y45F10D.4;Y45G12B.3;Y47D3A.29;Y47G6A.9;Y48E1B.3;Y48G10A.1;Y52B11C.1;Y53F4B.3;ZC395.10;ZC416.6;ama-1;ant-1.1;ant-1.2;ant-1.3;ant-1.4;asp-1;asp-2;asp-3;asp-5;bca-1;bca-2;cah-1;cah-2;cah-3…
PANTOTHENATE AND COA BIOSYNTHESIS	F25H9.6;T05G5.5;Y65B4A.8;Y71H2AM.6;pnk-1;pnk-4
PENTOSE AND GLUCURONATE INTERCONVERSIONS	D1005.2;K08E3.5;R04B5.5;R04B5.6;R08D7.7;Y105E8B.9;Y39G8B.1;Y71F9B.9;dhs-21;sqv-4
PENTOSE PHOSPHATE PATHWAY	F07A11.5;F08F8.7;F09E5.3;F26D11.1;R05F9.6;R151.2;T25B9.9;T25C8.1;Y43F4B.5;Y57G11C.3;aldo-1;aldo-2;gpi-1;gspd-1;pfk-1.1;pfk-1.2;rpia-1;tald-1;tkt-1
PHENYLALANINE DEGRADATION	C31H2.4;bas-1;got-1.2;hdl-1;hpd-1;mif-1;nkat-1;pah-1;prdx-6;tatn-1;tdc-1
PORPHYRIN METABOLISM	cchl-1;cox-10;cox-15
PURINE METABOLISM	C06G3.5;C27A7.1;C27A7.3;C44B7.12;E02H1.6;F10F2.2;F25B5.3;F32D1.5;F38B2.4;F38B6.4;F58F9.1;K02D7.1;R05G6.5;R07H5.8;T19B4.3;T22D1.3;Y10G11A.1;Y48G8AL.15;Y71H10B.1;ZK563.7;ZK673.2;acy-1;acy-2;acy-4;adsl-1;adss-1;ampd-1;apy-1;atic-1;bpnt-1;gmps-1;gpap-1;guk-1;hap-1;hprt-1;let-754;mig-23;ndk-1;ndx-2;ndx-6;pacs-1;pde-1;pde-2;pde-3;pde-4;pde-5;pde-6;ppat-1;pps-1;pyk-1;pyk-2;rnr-1;rnr-2;uda-1;xdh-1
PYRIMIDINE METABOLISM	B0001.4;C27A7.1;C27A7.3;C29F7.3;C47B2.2;F19B6.1;F25B5.3;F40F8.1;F58F9.1;K02D7.1;R05G6.5;R12E2.11;T24C12.3;Y10G11A.1;Y48G8AL.15;Y71H10B.1;Y73B6BL.29;ZK563.7;ZK643.2;apy-1;cdd-1;cdd-2;ctps-1;dhod-1;dhp-1;dhp-2;dpyd-1;dtmk-1;dut-1;hap-1;mig-23;ndk-1;pus-1;pyr-1;rnr-1;rnr-2;thk-1;tyms-1;uda-1;umps-1;upb-1;upp-1
RETINOL METABOLISM	C27D8.4;D2063.1;H24K24.3;bcmo-1;bcmo-2;dhrs-4;dhs-13;dhs-19;dhs-3;mboa-2;sodh-1;sodh-2
RIBOFLAVIN METABOLISM	C27A2.12;C27A7.1;C27A7.3;F02E9.7;F26C11.1;R10H10.6;Y94H6A.7;ZK792.1;acp-1;acp-2;acp-3;acp-7;flad-1;pho-1;pho-10;pho-11;pho-12;pho-14;pho-4;pho-5;pho-6;pho-7;pho-8;pho-9;rft-1;rft-2
ROS METABOLISM	F39B2.3;ctl-1;ctl-2;ctl-3;prdx-2;prdx-3;prdx-6;sod-1;sod-2;sod-3;sod-4;sod-5;trxr-1
SELENOCOMPOUND METABOLISM	F01D4.8;F13B12.4;F13H8.9;F59A7.7;T25D3.3;cbl-1;cth-1;cth-2;cysl-1;cysl-2;cysl-3;cysl-4;mett-10;nsun-5;pps-1;pstk-1;sars-1;secs-1;seld-1;trxr-1
SHORT CHAIN FATTY ACID DEGRADATION	B0303.3;B0395.3;Y43F4A.4;acaa-2;acdh-1;acs-19;alh-8;bckd-1A;bckd-1B;dbt-1;dld-1;ech-6;gta-1;hach-1;hphd-1;ldh-1;mce-1;mlcd-1;mmcm-1;pcca-1;pccb-1
SPHINGOLIPID METABOLISM	C29E4.10;F13E6.5;F33D4.4;F53C3.13;R05D11.9;R08F11.1;T27F6.6;T28D9.3;W02F12.2;W07E6.3;asah-1;asah-2;asm-1;asm-2;asm-3;bgal-1;bgal-2;cerk-1;cgt-1;cgt-2;cgt-3;gana-1;gba-1;gba-2;gba-3;gba-4;hex-1;hex-2;hex-3;hex-4;hex-5;hpo-13;hyl-1;hyl-2;lagr-1;sms-1;sms-2;sms-3;sphk-1;spl-1;sptl-1;sptl-2;sptl-3;tag-38;ttm-5
STEROID METABOLISM	B0024.13;C07D8.6;C24A3.4;C31H5.6;F25E2.3;F35C8.5;F42F12.3;F53F1.2;F53F1.3;K05B2.4;T05E7.1;T08H10.1;W03D8.8;Y39G8B.1;Y39G8B.2;ZC443.1;ZK892.4;acox-1.1;acox-1.2;acox-1.3;acox-1.4;acox-1.5;acox-1.6;acs-20;acs-22;chup-1;daf-22;daf-9;dhs-25;dhs-28;hsd-1;hsd-2;hsd-3;maoc-1;nlt-1
SUGARS	B0024.13;C05C8.7;C08B11.8;C08H9.3;C14A4.3;C26D10.4;C50D2.7;D1005.2;F52B11.2;H43I07.3;K03H1.13;K08E3.5;K09E4.2;R04B5.5;R04B5.6;R05F9.6;T04A8.7;T22F3.3;Y39G8B.1;Y43F4B.5;Y47D9A.1;Y56A3A.36;ZC513.5;ZK1058.3;ZK632.4;aagr-1;aagr-2;aagr-3;aagr-4;agl-1;algn-1;algn-11;algn-13;algn-14;algn-2;algn-7;aman-2;bgal-1;bgal-2;bre-1;bre-4;dpm-1;dpm-3;fgt-1;fut-8;gale-1;gana-1;ger-1;gly-12;gly-13;gly-14;gly-20;gmd…
SULFUR METABOLISM	C27A7.1;C27A7.3;F01D4.8;F13B12.4;F59A7.7;T25D3.3;bpnt-1;cyc-2.1;cyc-2.2;cysl-1;cysl-2;cysl-3;cysl-4;ethe-1;gpap-1;mpst-1;mpst-2;mpst-3;mpst-4;mpst-5;mpst-6;mpst-7;pps-1;sqrd-1;suox-1
TAURINE AND HYPOTAURINE METABOLISM	C53D5.5;H14N18.4;T03D8.6;T19H12.6;Y7A9A.1;Y97E10AR.2;unc-25
TRICARBOXYLIC ACID CYCLE	F48E8.3;K11H3.3;Y37B11A.3;acly-1;acly-2;aco-1;aco-2;cts-1;dld-1;dlst-1;fum-1;idh-1;idh-2;idha-1;idhb-1;idhg-1;idhg-2;mdh-1;mdh-2;mev-1;ogdh-1;ogdh-2;sdha-1;sdha-2;sdhb-1;sdhd-1;suca-1;sucg-1;sucl-1;sucl-2
TRYPTOPHAN DEGRADATION	acsd-1;afmd-1;alh-1;alh-11;alh-12;alh-2;alh-4;alh-9;amx-2;bas-1;ctl-1;ctl-2;ctl-3;haao-1;hdl-1;kmo-1;kmo-2;kynu-1;nkat-1;tdc-1;tdo-2;tph-1
TYROSINE METABOLISM	C31H2.4;Y53G8B.1;alh-5;amx-2;bas-1;cat-2;fah-1;got-1.2;got-2.1;got-2.2;gst-42;gst-43;hgo-1;hpd-1;sup-18;tatn-1;tbh-1;tdc-1;tyr-1;tyr-2;tyr-3;tyr-4;tyr-5;tyr-6
UBIQUINONE METABOLISM	acs-14;acs-6;clk-1;coq-2;coq-3;coq-5;coq-6;got-1.2;got-2.1;got-2.2;tatn-1
UGT ENZYME	C03A7.13;F10D2.8;F54C1.1;H23N18.4;ugt-1;ugt-10;ugt-11;ugt-12;ugt-13;ugt-14;ugt-15;ugt-16;ugt-17;ugt-18;ugt-19;ugt-2;ugt-20;ugt-21;ugt-22;ugt-23;ugt-24;ugt-25;ugt-26;ugt-27;ugt-29;ugt-3;ugt-30;ugt-31;ugt-32;ugt-33;ugt-34;ugt-35;ugt-36;ugt-37;ugt-38;ugt-39;ugt-4;ugt-40;ugt-41;ugt-42;ugt-43;ugt-44;ugt-45;ugt-46;ugt-47;ugt-48;ugt-49;ugt-5;ugt-50;ugt-51;ugt-52;ugt-53;ugt-54;ugt-55;ugt-56;ugt-58;ugt-59…
VACUOLAR ATP-ASE	spe-5;unc-32;vha-1;vha-10;vha-11;vha-12;vha-13;vha-14;vha-15;vha-17;vha-18;vha-19;vha-2;vha-3;vha-4;vha-5;vha-6;vha-7;vha-8;vha-9
VITAMIN B12 ENZYME	metr-1;mmcm-1;mtrr-1
VITAMIN B12 METABOLISM	Y76A2B.5;mmab-1;mrp-5
VITAMIN B6 METABOLISM	F57B9.1;pdxk-1

## Sheet: LEVEL 3
ALANINE METABOLISM	B0205.6;C32F10.8;C44B7.7;F13H8.9;K10D2.7;T09B4.8;T27A3.6;agxt-1;kmo-1;kmo-2;kynu-1;moc-3
AMINO SUGAR AND NUCLEOTIDE SUGAR METABOLISM	C01F1.3;C08B6.4;C36A4.4;C50D2.7;D1005.2;F21D5.1;F59B2.3;K08E3.5;R05F9.6;R09D1.14;R10D12.15;T03F6.3;T05H4.7;T19H5.6;T26F2.1;W06B4.2;Y43F4B.5;ZK1058.3;chil-1;chil-11;chil-12;chil-13;chil-15;chil-16;chil-17;chil-18;chil-19;chil-2;chil-21;chil-22;chil-23;chil-24;chil-25;chil-27;chil-3;chil-4;chil-5;chil-6;chil-7;chil-8;chil-9;chs-1;chs-2;cht-1;cht-2;cht-4;gale-1;gfat-1;gfat-2;gna-1;gna-2;gpi-1;hex-1;…
AMINOACYL-TRNA BIOSYNTHESIS	C39B5.6;Y105E8A.20;Y41D4A.6;Y66D12A.7;aars-1;aars-2;cars-1;dars-1;dars-2;ears-1;ears-2;fars-1;fars-2;fars-3;gars-1;glp-4;hars-1;iars-1;iars-2;kars-1;lars-1;lars-2;mars-1;nars-1;nars-2;pars-1;pars-2;prx-10;qars-1;rars-1;rars-2;sars-1;sars-2;secs-1;tars-1;vars-1;wars-1;yars-1;yars-2
ARGININE METABOLISM	C06A6.4;C10C5.3;C10C5.4;C10C5.5;C44E12.1;D2023.4;F32B5.1;F53F10.2;F55G1.9;M153.1;T21F4.1;W10C8.5;ZC434.8;alh-11;alh-12;alh-13;alh-2;alh-4;alh-6;amx-2;argk-1;oatr-1;odc-1
ASCAROSIDE BIOSYNTHESIS	acox-1.1;acox-1.2;acox-1.3;acox-1.4;acox-3;art-1;daf-22;dhs-28;elo-1;hpo-8;let-767;maoc-1
ASPARTATE/ASPARAGINE METABOLISM	C27A7.5;adsl-1;adss-1;asns-1;asns-2;ddo-1;ddo-2;ddo-3;got-1.2;got-2.1;got-2.2;pyr-1;unc-25
BIOSYNTHESIS OF BILE ACID-LIKE MOLECULES	C07D8.6;C24A3.4;C31H5.6;F25E2.3;F35C8.5;F53F1.2;F53F1.3;K05B2.4;T05E7.1;T08H10.1;W03D8.8;Y39G8B.1;Y39G8B.2;ZC443.1;ZK892.4;acox-1.1;acox-1.2;acox-1.3;acox-1.4;acox-1.5;acox-1.6;acs-20;acs-22;chup-1;daf-22;daf-9;dhs-25;dhs-28;hsd-1;hsd-2;hsd-3;maoc-1;nlt-1
CHITIN BIOSYNTHESIS	chs-1;chs-2
CHITIN DEGRADATION	C08B6.4;R09D1.14;R10D12.15;T05H4.7;T19H5.6;T26F2.1;chil-1;chil-11;chil-12;chil-13;chil-15;chil-16;chil-17;chil-18;chil-19;chil-2;chil-21;chil-22;chil-23;chil-24;chil-25;chil-27;chil-3;chil-4;chil-5;chil-6;chil-7;chil-8;chil-9;cht-1;cht-2;cht-4;lmd-4;lmd-5
COLLAGEN BIOSYNTHESIS	C14B9.2;C14E2.4;M04D5.1;Y43F8B.19;Y49E10.4;ZK973.11;bli-3;bli-4;dpy-18;dpy-31;let-268;pdi-1;pdi-2;pdi-3;pdi-6;phy-2;phy-3;phy-4
CYSTEINE METABOLISM	B0205.6;C44B7.7;E01A2.1;F01D4.8;F13B12.4;F59A7.7;K10D2.7;T07F10.1;T25D3.3;T27A3.6;cars-1;cbl-1;cbs-1;cbs-2;cdo-1;cth-1;cth-2;cysl-1;cysl-2;cysl-3;cysl-4;gcs-1;got-1.2;got-2.1;got-2.2;gss-1;lap-1;lap-2;mdh-1;mdh-2;moc-3;mpst-1;mpst-2;mpst-3;mpst-4;mpst-5;mpst-6;mpst-7
ELECTRON TRANSFER FLAVOPROTEIN	F23C8.5;F27D4.1;let-721
ETC-COMPLEX I	C16A3.5;C18E9.4;C25H3.9;C33A12.1;C34B2.8;D2030.4;F31D4.9;F37C12.3;F42G8.10;F44G4.2;F45H10.3;F53F4.10;F59C6.5;T20H4.5;Y51H1A.3;Y53G8AL.2;Y54F10AM.5;Y56A3A.19;Y63D3A.7;Y71H2AM.4;ZK809.3;gas-1;lpd-5;ndfl-4;nduf-2.2;nduf-5;nduf-6;nduf-7;nduo-1;nduo-2;nduo-3;nduo-4;nduo-5;nduo-6;nuo-1;nuo-2;nuo-3;nuo-4;nuo-5;nuo-6
ETC-COMPLEX II	mev-1;sdha-1;sdha-2;sdhb-1;sdhd-1
ETC-COMPLEX III	F45H10.2;R07E4.3;T02H6.11;T27E9.2;ctb-1;cyc-1;cyc-2.1;cyc-2.2;isp-1;ucr-11;ucr-2.1;ucr-2.2;ucr-2.3
ETC-COMPLEX IV	F26E4.6;F29C4.2;W09C5.8;Y71H2AM.5;cco-1;cco-2;cox-10;cox-15;ctc-1;ctc-2;ctc-3;cyc-2.1;cyc-2.2;tag-174
ETC-COMPLEX V	F58F12.1;H28O16.1;R04F11.2;R05D3.6;R53.4;T26E3.7;Y69A2AR.18;Y82E9BR.3;ZC262.5;asb-1;asb-2;asg-1;asg-2;atp-2;atp-3;atp-5;atp-6;hpo-18
ETHER LIPID METABOLISM	C07E3.9;C27A7.1;C27A7.3;C27A7.5;F09G2.8;F13E6.5;F13H10.5;F53C3.13;F54D7.2;T03G6.3;T05C3.6;T28D9.3;Y51A2D.13;Y69A2AL.2;ads-1;agmo-1;cept-1;cept-2;fard-1;ipla-1;ipla-2;ipla-3;ipla-4;ipla-5;ipla-6;ipla-7;lis-1;paf-1;paf-2;pld-1
FATTY ACID BIOSYNTHESIS	C17C3.1;C17C3.3;C31H5.6;C37H5.13;F25E2.3;K05B2.4;T02G5.7;T05E7.1;T05H4.4;T28F3.5;W03D8.8;acs-13;acs-15;acs-17;acs-18;acs-2;acs-3;acs-4;acs-5;art-1;elo-1;elo-2;elo-3;elo-4;elo-5;elo-6;elo-7;elo-9;emb-8;fasn-1;fat-1;fat-2;fat-3;fat-4;fat-5;fat-6;fat-7;hpo-19;hpo-8;let-767;pod-2;ppt-1
FATTY ACID DEGRADATION OTHER	acs-13;acs-15;acs-17;acs-18;acs-2;acs-3;acs-4;acs-5
FOLATE BIOSYNTHESIS	Y105C5B.3;cat-2;cat-4;pah-1;pcbd-1;ptps-1;qdpr-1;tph-1
FOLATE CYCLE	F25B5.6;F38B6.4;K07E3.4;Y106G6E.4;alh-3;atic-1;dao-3;dhfr-1;folt-1;gcsh-1;gcsh-2;gcst-1;mel-32;metr-1;mthf-1;mtrr-1;tyms-1
FRUCTOSE AND MANNOSE METABOLISM	C05C8.7;C26D10.4;F52B11.2;K03H1.13;R04B5.5;R04B5.6;Y39G8B.1;Y47D9A.1;ZK632.4;bre-1;ger-1;gmd-2;hxk-1;hxk-2;hxk-3;mcp-1;pfkb-1.1;pfkb-1.2;tag-335
GALACTOSE METABOLISM	Y39G8B.1;ZK1058.3;aagr-1;aagr-2;bgal-1;bgal-2;fgt-1;gale-1;gana-1;tag-96
GLUTAMATE/GLUTAMINE METABOLISM	C32F10.8;W07E11.1;alh-7;asns-1;asns-2;gdh-1;gfat-1;gfat-2;gln-1;gln-2;gln-3;gln-5;gln-6;glna-1;glna-2;glna-3;got-1.2;got-2.1;got-2.2;gta-1;unc-25
GLUTATHIONE METABOLISM	C44B7.7;C53D5.5;E01A2.1;H14N18.4;T03D8.6;T07F10.1;T19H12.6;Y38F2AR.12;Y7A9A.1;Y97E10AR.2;gcs-1;gpx-1;gpx-2;gpx-3;gpx-4;gpx-5;gpx-7;gpx-8;gsr-1;gss-1;lap-1;lap-2;trxr-2
GLYCEROLIPID METABOLISM	C56G3.2;F13E6.5;F52C9.3;F53C3.13;K07B1.4;R11F4.1;T28D9.3;Y39G8B.1;Y53G8B.2;abhd-12;acl-1;acl-11;acl-2;acl-4;acl-5;acl-6;acl-8;acl-9;alh-1;alh-11;alh-12;alh-2;alh-4;alh-5;alh-9;atgl-1;bus-18;dgat-2;dgk-1;dgk-2;dgk-3;dgk-4;dgk-5;dgtr-1;hosl-1;lpin-1;mboa-2;mboa-3;mboa-4
GLYCEROPHOSPHOLIPID METABOLISM	C07E3.9;C27A2.12;C27A7.5;C34C6.4;C39D10.3;F02E9.7;F09G2.8;F13E6.5;F26C11.1;F53C3.13;F54D7.2;M05B5.4;T01B11.2;T05C3.6;T12B3.3;T22G5.1;T25G3.4;T28D9.3;W02H5.8;Y105C5B.3;Y37E3.11;Y50E8A.6;Y51A2D.13;Y69A2AL.2;Y94H6A.7;ZC155.4;ZK370.4;ZK792.1;ace-1;ace-2;ace-4;acl-1;acl-11;acl-13;acl-14;acl-2;acl-4;acl-5;acl-6;acl-7;acl-8;acl-9;acp-2;acp-3;acp-7;alh-9;ath-1;bus-18;cdgs-1;cept-2;cha-1;cka-1;cka-2;ckb-1…
GLYCINE AND THREONINE METABOLISM	F08F3.4;F38B6.4;K01C8.1;R102.4;T07F10.1;T09B4.8;T25B9.1;Y51H7C.9;agxt-1;daao-1;dld-1;gcsh-1;gcsh-2;gcst-1;gldc-1;gss-1;lap-1;lap-2;mel-32;pcs-1
GLYCOLYSIS/GLUCONEOGENESIS	C01B4.6;C50D2.7;D2063.1;H24K24.3;Y19D10A.16;acs-19;aldo-1;aldo-2;alh-1;alh-11;alh-12;alh-2;alh-4;alh-5;alh-9;dlat-1;dlat-2;dld-1;enol-1;fbp-1;fgt-1;gpd-1;gpd-2;gpd-3;gpd-4;gpi-1;hxk-1;hxk-2;hxk-3;ipgm-1;ldh-1;pck-1;pck-2;pck-3;pdha-1;pdhb-1;pfk-1.1;pfk-1.2;pgk-1;pyk-1;pyk-2;sodh-1;sodh-2;tpi-1
GLYOXYLATE AND DICARBOXYLATE METABOLISM	C53A3.2;F41E6.5;F44E7.2;K09H11.7;icl-1
GUANYLATE CYCLASE	daf-11;gcy-1;gcy-12;gcy-14;gcy-15;gcy-17;gcy-18;gcy-19;gcy-20;gcy-21;gcy-22;gcy-23;gcy-25;gcy-28;gcy-29;gcy-3;gcy-31;gcy-32;gcy-33;gcy-34;gcy-35;gcy-36;gcy-37;gcy-4;gcy-5;gcy-8;gcy-9
HISTIDINE DEGRADATION	T12A2.1;Y51H4A.7;alh-5;amx-2;bas-1;cpin-1;haly-1;hdl-1;tdc-1
INOSITOL PHOSPHATE METABOLISM	C01B10.3;C34B7.2;C54E4.5;C56A3.8;R01H10.7;Y71H2AM.2;Y75B8A.24;ZC8.6;aap-1;age-1;daf-18;egl-8;gpap-1;impk-1;inos-1;inpp-1;ipp-5;lfe-2;mtm-1;mtm-3;mtm-6;ocrl-1;pifk-1;piki-1;pisy-1;plc-1;plc-2;plc-3;plc-4;ppk-1;ppk-2;ppk-3;ttx-7;unc-26;vps-34
IRON METABOLISM	B0205.6;Y39B6A.3;Y45F10D.4;cchl-1;cox-10;cox-15;cyc-2.1;cyc-2.2;dnj-15;frh-1;ftn-1;ftn-2;hrg-1;hrg-4;hsp-6
ISOLEUCINE DEGRADATION	B0272.3;B0303.3;F54C8.1;Y43F4A.4;Y44A6D.5;acaa-2;acdh-1;acdh-10;acdh-2;acdh-3;acdh-7;acdh-8;ard-1;bcat-1;bckd-1A;bckd-1B;dbt-1;dld-1;ech-1.1;ech-1.2;ech-3;ech-6;ech-7;ech-8;ech-9;hacd-1
KETONE BODY METABOLISM	B0272.3;C05C10.3;F54C8.1;T02G5.7;Y71G12B.10;ech-1.1;ech-1.2;ech-3;ech-6;ech-7;ech-8;ech-9;hacd-1;hach-1;hmgs-1;hphd-1;kat-1;sur-5
LEUCINE DEGRADATION	F02A9.4;Y43F4A.4;Y44A6D.5;Y71G12B.10;acdh-10;acdh-7;acdh-8;bcat-1;bckd-1A;bckd-1B;dbt-1;dld-1;ech-5;ivd-1;mccc-1
LYSINE DEGRADATION	B0272.3;F54C8.1;F54D5.7;R02D3.1;alh-9;dld-1;dlst-1;ech-1.1;ech-1.2;ech-3;ech-6;ech-7;ech-8;ogdh-1;ogdh-2
MET/SAM CYCLE	T13G4.4;ahcy-1;cbl-1;cbs-1;cbs-2;cth-1;cth-2;metr-1;mtrr-1;sams-1;sams-3;sams-4;sams-5
METHIONINE METABOLISM	B0228.7;C01G10.9;F42F12.4;F58H1.3;T01D1.4;ZC373.5;sams-1;sams-3;sams-4;sams-5;smd-1;spds-1;tatn-1
METHYLGLYOXAL DETOXIFICATION	F32D8.12;Y17G7B.3;Y39G8B.1;amx-2;cyc-2.1;cyc-2.2;glod-4
MEVALONATE METABOLISM	F32D8.13;T01G1.4;Y48B6A.13;coq-1;fdps-1;hmgr-1;idi-1;mvk-1
MITOCHONDRIAL FATTY ACID DEGRADATION	B0272.3;B0272.4;B0303.3;B0395.3;F41E7.6;F54C8.1;T02G5.7;T20B3.1;Y48A6B.9;acaa-2;acdh-1;acdh-10;acdh-12;acdh-2;acdh-7;acdh-8;cpt-1;cpt-2;cpt-3;cpt-4;cpt-5;cpt-6;decr-1.2;decr-1.3;dif-1;ech-1.1;ech-1.2;ech-3;ech-4;ech-6;ech-7;ech-8;ech-9;hacd-1;kat-1;mecr-1;slc-25A29
MOLYBDENUM COFACTOR BIOSYNTHESIS	B0205.6;F49E2.1;F49H6.5;K10D2.7;T27A3.6;lin-46;moc-1;moc-2;moc-3
N-GLYCAN BIOSYNTHESIS	B0024.13;C08B11.8;C08H9.3;C14A4.3;H43I07.3;K09E4.2;Y56A3A.36;ZC513.5;aagr-3;aagr-4;algn-1;algn-11;algn-13;algn-14;algn-2;algn-7;aman-2;bre-4;dpm-1;dpm-3;fgt-1;fut-8;gly-12;gly-13;gly-14;gly-20;hex-2;hex-3;hex-4;hex-5;mans-1;mans-2;mans-3;mans-4;mogs-1;stt-3;tag-179
NICOTINATE AND NICOTINAMIDE METABOLISM	C27A7.1;C27A7.3;F25B5.3;K02D7.1;Y10G11A.1;Y71H10B.1;anmt-1;anmt-3;nmat-1;nmat-2;nnt-1;nprt-1;parg-1;parg-2;parp-1;parp-2;pnc-1;pnc-2;qns-1;sir-2.1;sir-2.2;sir-2.3;sir-2.4;tank-1;umps-1
OTHER	B0491.7;C13C4.4;C31C9.2;C42C1.11;C49F5.5;F01G4.5;F10C2.4;F12F6.7;F26E4.4;F43G6.5;F54D5.12;K04C2.2;K09A9.6;K12H4.7;M01E11.1;M57.2;R04B3.2;R04F11.3;T15H9.6;T20D3.8;T24C4.5;T26A5.8;W06E11.1;W09C3.4;Y37B11A.2;Y39B6A.3;Y45F10D.4;Y45G12B.3;Y47D3A.29;Y47G6A.9;Y48E1B.3;Y48G10A.1;Y52B11C.1;Y53F4B.3;ZC395.10;ZC416.6;ama-1;ant-1.1;ant-1.2;ant-1.3;ant-1.4;asp-1;asp-2;asp-3;asp-5;bca-1;bca-2;cah-1;cah-2;cah-3…
PANTOTHENATE AND COA BIOSYNTHESIS	F25H9.6;T05G5.5;Y65B4A.8;Y71H2AM.6;pnk-1;pnk-4
PENTOSE AND GLUCURONATE INTERCONVERSIONS	D1005.2;K08E3.5;R04B5.5;R04B5.6;R08D7.7;Y105E8B.9;Y39G8B.1;Y71F9B.9;dhs-21;sqv-4
PENTOSE PHOSPHATE PATHWAY	F07A11.5;F08F8.7;F09E5.3;F26D11.1;R05F9.6;R151.2;T25B9.9;T25C8.1;Y43F4B.5;Y57G11C.3;aldo-1;aldo-2;gpi-1;gspd-1;pfk-1.1;pfk-1.2;rpia-1;tald-1;tkt-1
PEROXISOMAL FATTY ACID DEGRADATION	F53C11.3;F58A6.1;acox-1.1;acox-1.2;acox-1.3;acox-1.4;acox-1.5;acox-1.6;acox-3;daf-22;dhs-28;maoc-1
PHENYLALANINE DEGRADATION	C31H2.4;bas-1;got-1.2;hdl-1;hpd-1;mif-1;nkat-1;pah-1;prdx-6;tatn-1;tdc-1
PORPHYRIN METABOLISM	cchl-1;cox-10;cox-15
PROLINE METABOLISM	B0513.5;C14E2.4;F55G1.9;M153.1;Y43F8B.19;alh-6;dpy-18;got-1.2;got-2.1;got-2.2;oatr-1;phy-2;phy-3;phy-4
PROPIONATE DEGRADATION	B0303.3;B0395.3;Y43F4A.4;acaa-2;acdh-1;acs-19;alh-8;bckd-1A;bckd-1B;dbt-1;dld-1;ech-6;gta-1;hach-1;hphd-1;ldh-1;mce-1;mlcd-1;mmcm-1;pcca-1;pccb-1
PURINE METABOLISM	C06G3.5;C27A7.1;C27A7.3;C44B7.12;E02H1.6;F10F2.2;F25B5.3;F32D1.5;F38B2.4;F38B6.4;F58F9.1;K02D7.1;R05G6.5;R07H5.8;T19B4.3;T22D1.3;Y10G11A.1;Y48G8AL.15;Y71H10B.1;ZK563.7;ZK673.2;acy-1;acy-2;acy-4;adsl-1;adss-1;ampd-1;apy-1;atic-1;bpnt-1;gmps-1;gpap-1;guk-1;hap-1;hprt-1;let-754;mig-23;ndk-1;ndx-2;ndx-6;pacs-1;pde-1;pde-2;pde-3;pde-4;pde-5;pde-6;ppat-1;pps-1;pyk-1;pyk-2;rnr-1;rnr-2;uda-1;xdh-1
PYRIMIDINE METABOLISM	B0001.4;C27A7.1;C27A7.3;C29F7.3;C47B2.2;F19B6.1;F25B5.3;F40F8.1;F58F9.1;K02D7.1;R05G6.5;R12E2.11;T24C12.3;Y10G11A.1;Y48G8AL.15;Y71H10B.1;Y73B6BL.29;ZK563.7;ZK643.2;apy-1;cdd-1;cdd-2;ctps-1;dhod-1;dhp-1;dhp-2;dpyd-1;dtmk-1;dut-1;hap-1;mig-23;ndk-1;pus-1;pyr-1;rnr-1;rnr-2;thk-1;tyms-1;uda-1;umps-1;upb-1;upp-1
PYRUVATE METABOLISM	F32D8.12;K11H3.3;T21C9.6;Y37B11A.3;cyc-2.1;cyc-2.2;dlat-1;dlat-2;dld-1;men-1;pdha-1;pdhb-1;pyc-1
RETINOL METABOLISM	C27D8.4;D2063.1;H24K24.3;bcmo-1;bcmo-2;dhrs-4;dhs-13;dhs-19;dhs-3;mboa-2;sodh-1;sodh-2
RIBOFLAVIN METABOLISM	C27A2.12;C27A7.1;C27A7.3;F02E9.7;F26C11.1;R10H10.6;Y94H6A.7;ZK792.1;acp-1;acp-2;acp-3;acp-7;flad-1;pho-1;pho-10;pho-11;pho-12;pho-14;pho-4;pho-5;pho-6;pho-7;pho-8;pho-9;rft-1;rft-2
ROS METABOLISM	F39B2.3;ctl-1;ctl-2;ctl-3;prdx-2;prdx-3;prdx-6;sod-1;sod-2;sod-3;sod-4;sod-5;trxr-1
SELENOCOMPOUND METABOLISM	F01D4.8;F13B12.4;F13H8.9;F59A7.7;T25D3.3;cbl-1;cth-1;cth-2;cysl-1;cysl-2;cysl-3;cysl-4;mett-10;nsun-5;pps-1;pstk-1;sars-1;secs-1;seld-1;trxr-1
SERINE METABOLISM	C13B9.2;C31C9.2;F26H9.5;K01C8.1;Y51H7C.9;Y62E10A.13;agxt-1;cbl-1;cbs-1;cbs-2;cth-1;cth-2;mel-32;pssy-1;sptl-1;sptl-2;sptl-3
SPHINGOLIPID METABOLISM	C29E4.10;F13E6.5;F33D4.4;F53C3.13;R05D11.9;R08F11.1;T27F6.6;T28D9.3;W02F12.2;W07E6.3;asah-1;asah-2;asm-1;asm-2;asm-3;bgal-1;bgal-2;cerk-1;cgt-1;cgt-2;cgt-3;gana-1;gba-1;gba-2;gba-3;gba-4;hex-1;hex-2;hex-3;hex-4;hex-5;hpo-13;hyl-1;hyl-2;lagr-1;sms-1;sms-2;sms-3;sphk-1;spl-1;sptl-1;sptl-2;sptl-3;tag-38;ttm-5
STARCH AND SUCROSE METABOLISM	C50D2.7;D1005.2;K08E3.5;R05F9.6;T04A8.7;T22F3.3;Y43F4B.5;aagr-1;aagr-2;agl-1;fgt-1;gob-1;gpi-1;gsy-1;gyg-1;gyg-2;hxk-1;hxk-2;hxk-3;klo-1;klo-2;tps-1;tps-2;tre-1;tre-2;tre-3;tre-4;tre-5
STEROID METABOLISM OTHER	B0024.13;F42F12.3
SULFUR METABOLISM	C27A7.1;C27A7.3;F01D4.8;F13B12.4;F59A7.7;T25D3.3;bpnt-1;cyc-2.1;cyc-2.2;cysl-1;cysl-2;cysl-3;cysl-4;ethe-1;gpap-1;mpst-1;mpst-2;mpst-3;mpst-4;mpst-5;mpst-6;mpst-7;pps-1;sqrd-1;suox-1
TAURINE AND HYPOTAURINE METABOLISM	C53D5.5;H14N18.4;T03D8.6;T19H12.6;Y7A9A.1;Y97E10AR.2;unc-25
TRICARBOXYLIC ACID CYCLE	F48E8.3;K11H3.3;Y37B11A.3;acly-1;acly-2;aco-1;aco-2;cts-1;dld-1;dlst-1;fum-1;idh-1;idh-2;idha-1;idhb-1;idhg-1;idhg-2;mdh-1;mdh-2;mev-1;ogdh-1;ogdh-2;sdha-1;sdha-2;sdhb-1;sdhd-1;suca-1;sucg-1;sucl-1;sucl-2
TRYPTOPHAN DEGRADATION	acsd-1;afmd-1;alh-1;alh-11;alh-12;alh-2;alh-4;alh-9;amx-2;bas-1;ctl-1;ctl-2;ctl-3;haao-1;hdl-1;kmo-1;kmo-2;kynu-1;nkat-1;tdc-1;tdo-2;tph-1
TYROSINE METABOLISM	C31H2.4;Y53G8B.1;alh-5;amx-2;bas-1;cat-2;fah-1;got-1.2;got-2.1;got-2.2;gst-42;gst-43;hgo-1;hpd-1;sup-18;tatn-1;tbh-1;tdc-1;tyr-1;tyr-2;tyr-3;tyr-4;tyr-5;tyr-6
UBIQUINONE METABOLISM	acs-14;acs-6;clk-1;coq-2;coq-3;coq-5;coq-6;got-1.2;got-2.1;got-2.2;tatn-1
UGT ENZYME	C03A7.13;F10D2.8;F54C1.1;H23N18.4;ugt-1;ugt-10;ugt-11;ugt-12;ugt-13;ugt-14;ugt-15;ugt-16;ugt-17;ugt-18;ugt-19;ugt-2;ugt-20;ugt-21;ugt-22;ugt-23;ugt-24;ugt-25;ugt-26;ugt-27;ugt-29;ugt-3;ugt-30;ugt-31;ugt-32;ugt-33;ugt-34;ugt-35;ugt-36;ugt-37;ugt-38;ugt-39;ugt-4;ugt-40;ugt-41;ugt-42;ugt-43;ugt-44;ugt-45;ugt-46;ugt-47;ugt-48;ugt-49;ugt-5;ugt-50;ugt-51;ugt-52;ugt-53;ugt-54;ugt-55;ugt-56;ugt-58;ugt-59…
VACUOLAR ATP-ASE	spe-5;unc-32;vha-1;vha-10;vha-11;vha-12;vha-13;vha-14;vha-15;vha-17;vha-18;vha-19;vha-2;vha-3;vha-4;vha-5;vha-6;vha-7;vha-8;vha-9
VALINE DEGRADATION	B0250.5;B0272.3;F54C8.1;T09B4.8;Y43F4A.4;Y44A6D.5;acdh-1;acdh-10;acdh-2;acdh-3;acdh-7;acdh-8;acdh-9;alh-8;bcat-1;bckd-1A;bckd-1B;dbt-1;dld-1;ech-1.1;ech-1.2;ech-3;ech-6;ech-7;ech-8;ech-9;gta-1;hacd-1;hach-1
VITAMIN B12 ENZYME	metr-1;mmcm-1;mtrr-1
VITAMIN B12 METABOLISM	Y76A2B.5;mmab-1;mrp-5
VITAMIN B6 METABOLISM	F57B9.1;pdxk-1

## Sheet: LEVEL 4
ALANINE METABOLISM	B0205.6;C32F10.8;C44B7.7;F13H8.9;K10D2.7;T09B4.8;T27A3.6;agxt-1;kmo-1;kmo-2;kynu-1;moc-3
AMINO SUGAR AND NUCLEOTIDE SUGAR METABOLISM	C01F1.3;C08B6.4;C36A4.4;C50D2.7;D1005.2;F21D5.1;F59B2.3;K08E3.5;R05F9.6;R09D1.14;R10D12.15;T03F6.3;T05H4.7;T19H5.6;T26F2.1;W06B4.2;Y43F4B.5;ZK1058.3;chil-1;chil-11;chil-12;chil-13;chil-15;chil-16;chil-17;chil-18;chil-19;chil-2;chil-21;chil-22;chil-23;chil-24;chil-25;chil-27;chil-3;chil-4;chil-5;chil-6;chil-7;chil-8;chil-9;chs-1;chs-2;cht-1;cht-2;cht-4;gale-1;gfat-1;gfat-2;gna-1;gna-2;gpi-1;hex-1;…
AMINOACYL-TRNA BIOSYNTHESIS	C39B5.6;Y105E8A.20;Y41D4A.6;Y66D12A.7;aars-1;aars-2;cars-1;dars-1;dars-2;ears-1;ears-2;fars-1;fars-2;fars-3;gars-1;glp-4;hars-1;iars-1;iars-2;kars-1;lars-1;lars-2;mars-1;nars-1;nars-2;pars-1;pars-2;prx-10;qars-1;rars-1;rars-2;sars-1;sars-2;secs-1;tars-1;vars-1;wars-1;yars-1;yars-2
ARGININE METABOLISM	C06A6.4;C10C5.3;C10C5.4;C10C5.5;C44E12.1;D2023.4;F32B5.1;F53F10.2;F55G1.9;M153.1;T21F4.1;W10C8.5;ZC434.8;alh-11;alh-12;alh-13;alh-2;alh-4;alh-6;amx-2;argk-1;oatr-1;odc-1
ASCAROSIDE BIOSYNTHESIS	acox-1.1;acox-1.2;acox-1.3;acox-1.4;acox-3;art-1;daf-22;dhs-28;elo-1;hpo-8;let-767;maoc-1
ASPARTATE/ASPARAGINE METABOLISM	C27A7.5;adsl-1;adss-1;asns-1;asns-2;ddo-1;ddo-2;ddo-3;got-1.2;got-2.1;got-2.2;pyr-1;unc-25
BCFA BIOSYNTHESIS	art-1;elo-5;elo-6;fasn-1;hpo-8;let-767
BIOSYNTHESIS OF BILE ACID-LIKE MOLECULES	C07D8.6;C24A3.4;C31H5.6;F25E2.3;F35C8.5;F53F1.2;F53F1.3;K05B2.4;T05E7.1;T08H10.1;W03D8.8;Y39G8B.1;Y39G8B.2;ZC443.1;ZK892.4;acox-1.1;acox-1.2;acox-1.3;acox-1.4;acox-1.5;acox-1.6;acs-20;acs-22;chup-1;daf-22;daf-9;dhs-25;dhs-28;hsd-1;hsd-2;hsd-3;maoc-1;nlt-1
CHITIN BIOSYNTHESIS	chs-1;chs-2
CHITIN DEGRADATION	C08B6.4;R09D1.14;R10D12.15;T05H4.7;T19H5.6;T26F2.1;chil-1;chil-11;chil-12;chil-13;chil-15;chil-16;chil-17;chil-18;chil-19;chil-2;chil-21;chil-22;chil-23;chil-24;chil-25;chil-27;chil-3;chil-4;chil-5;chil-6;chil-7;chil-8;chil-9;cht-1;cht-2;cht-4;lmd-4;lmd-5
COLLAGEN BIOSYNTHESIS	C14B9.2;C14E2.4;M04D5.1;Y43F8B.19;Y49E10.4;ZK973.11;bli-3;bli-4;dpy-18;dpy-31;let-268;pdi-1;pdi-2;pdi-3;pdi-6;phy-2;phy-3;phy-4
CYSTEINE METABOLISM	B0205.6;C44B7.7;E01A2.1;F01D4.8;F13B12.4;F59A7.7;K10D2.7;T07F10.1;T25D3.3;T27A3.6;cars-1;cbl-1;cbs-1;cbs-2;cdo-1;cth-1;cth-2;cysl-1;cysl-2;cysl-3;cysl-4;gcs-1;got-1.2;got-2.1;got-2.2;gss-1;lap-1;lap-2;mdh-1;mdh-2;moc-3;mpst-1;mpst-2;mpst-3;mpst-4;mpst-5;mpst-6;mpst-7
ELECTRON TRANSFER FLAVOPROTEIN	F23C8.5;F27D4.1;let-721
ETC-COMPLEX I	C16A3.5;C18E9.4;C25H3.9;C33A12.1;C34B2.8;D2030.4;F31D4.9;F37C12.3;F42G8.10;F44G4.2;F45H10.3;F53F4.10;F59C6.5;T20H4.5;Y51H1A.3;Y53G8AL.2;Y54F10AM.5;Y56A3A.19;Y63D3A.7;Y71H2AM.4;ZK809.3;gas-1;lpd-5;ndfl-4;nduf-2.2;nduf-5;nduf-6;nduf-7;nduo-1;nduo-2;nduo-3;nduo-4;nduo-5;nduo-6;nuo-1;nuo-2;nuo-3;nuo-4;nuo-5;nuo-6
ETC-COMPLEX II	mev-1;sdha-1;sdha-2;sdhb-1;sdhd-1
ETC-COMPLEX III	F45H10.2;R07E4.3;T02H6.11;T27E9.2;ctb-1;cyc-1;cyc-2.1;cyc-2.2;isp-1;ucr-11;ucr-2.1;ucr-2.2;ucr-2.3
ETC-COMPLEX IV	F26E4.6;F29C4.2;W09C5.8;Y71H2AM.5;cco-1;cco-2;cox-10;cox-15;ctc-1;ctc-2;ctc-3;cyc-2.1;cyc-2.2;tag-174
ETC-COMPLEX V	F58F12.1;H28O16.1;R04F11.2;R05D3.6;R53.4;T26E3.7;Y69A2AR.18;Y82E9BR.3;ZC262.5;asb-1;asb-2;asg-1;asg-2;atp-2;atp-3;atp-5;atp-6;hpo-18
ETHER LIPID METABOLISM	C07E3.9;C27A7.1;C27A7.3;C27A7.5;F09G2.8;F13E6.5;F13H10.5;F53C3.13;F54D7.2;T03G6.3;T05C3.6;T28D9.3;Y51A2D.13;Y69A2AL.2;ads-1;agmo-1;cept-1;cept-2;fard-1;ipla-1;ipla-2;ipla-3;ipla-4;ipla-5;ipla-6;ipla-7;lis-1;paf-1;paf-2;pld-1
FATTY ACID BIOSYNTHESIS OTHER	C17C3.1;C17C3.3;C31H5.6;C37H5.13;F25E2.3;K05B2.4;T02G5.7;T05E7.1;T05H4.4;T28F3.5;W03D8.8;acs-13;acs-15;acs-17;acs-18;acs-2;acs-3;acs-4;acs-5;emb-8;fasn-1;hpo-19;pod-2;ppt-1
FATTY ACID DEGRADATION OTHER	acs-13;acs-15;acs-17;acs-18;acs-2;acs-3;acs-4;acs-5
FOLATE BIOSYNTHESIS	Y105C5B.3;cat-2;cat-4;pah-1;pcbd-1;ptps-1;qdpr-1;tph-1
FOLATE CYCLE	F25B5.6;F38B6.4;K07E3.4;Y106G6E.4;alh-3;atic-1;dao-3;dhfr-1;folt-1;gcsh-1;gcsh-2;gcst-1;mel-32;metr-1;mthf-1;mtrr-1;tyms-1
FRUCTOSE AND MANNOSE METABOLISM	C05C8.7;C26D10.4;F52B11.2;K03H1.13;R04B5.5;R04B5.6;Y39G8B.1;Y47D9A.1;ZK632.4;bre-1;ger-1;gmd-2;hxk-1;hxk-2;hxk-3;mcp-1;pfkb-1.1;pfkb-1.2;tag-335
GALACTOSE METABOLISM	Y39G8B.1;ZK1058.3;aagr-1;aagr-2;bgal-1;bgal-2;fgt-1;gale-1;gana-1;tag-96
GLUTAMATE/GLUTAMINE METABOLISM	C32F10.8;W07E11.1;alh-7;asns-1;asns-2;gdh-1;gfat-1;gfat-2;gln-1;gln-2;gln-3;gln-5;gln-6;glna-1;glna-2;glna-3;got-1.2;got-2.1;got-2.2;gta-1;unc-25
GLUTATHIONE METABOLISM	C44B7.7;C53D5.5;E01A2.1;H14N18.4;T03D8.6;T07F10.1;T19H12.6;Y38F2AR.12;Y7A9A.1;Y97E10AR.2;gcs-1;gpx-1;gpx-2;gpx-3;gpx-4;gpx-5;gpx-7;gpx-8;gsr-1;gss-1;lap-1;lap-2;trxr-2
GLYCEROLIPID METABOLISM	C56G3.2;F13E6.5;F52C9.3;F53C3.13;K07B1.4;R11F4.1;T28D9.3;Y39G8B.1;Y53G8B.2;abhd-12;acl-1;acl-11;acl-2;acl-4;acl-5;acl-6;acl-8;acl-9;alh-1;alh-11;alh-12;alh-2;alh-4;alh-5;alh-9;atgl-1;bus-18;dgat-2;dgk-1;dgk-2;dgk-3;dgk-4;dgk-5;dgtr-1;hosl-1;lpin-1;mboa-2;mboa-3;mboa-4
GLYCEROPHOSPHOLIPID METABOLISM	C07E3.9;C27A2.12;C27A7.5;C34C6.4;C39D10.3;F02E9.7;F09G2.8;F13E6.5;F26C11.1;F53C3.13;F54D7.2;M05B5.4;T01B11.2;T05C3.6;T12B3.3;T22G5.1;T25G3.4;T28D9.3;W02H5.8;Y105C5B.3;Y37E3.11;Y50E8A.6;Y51A2D.13;Y69A2AL.2;Y94H6A.7;ZC155.4;ZK370.4;ZK792.1;ace-1;ace-2;ace-4;acl-1;acl-11;acl-13;acl-14;acl-2;acl-4;acl-5;acl-6;acl-7;acl-8;acl-9;acp-2;acp-3;acp-7;alh-9;ath-1;bus-18;cdgs-1;cept-2;cha-1;cka-1;cka-2;ckb-1…
GLYCINE AND THREONINE METABOLISM OTHER	F08F3.4;F38B6.4;K01C8.1;R102.4;T07F10.1;T09B4.8;T25B9.1;Y51H7C.9;agxt-1;daao-1;dld-1;gcsh-1;gcsh-2;gcst-1;gldc-1;gss-1;lap-1;lap-2;mel-32;pcs-1
GLYCINE CLEAVAGE SYSTEM	dld-1;gcsh-1;gcsh-2;gcst-1;gldc-1
GLYCOLYSIS/GLUCONEOGENESIS	C01B4.6;C50D2.7;D2063.1;H24K24.3;Y19D10A.16;acs-19;aldo-1;aldo-2;alh-1;alh-11;alh-12;alh-2;alh-4;alh-5;alh-9;dlat-1;dlat-2;dld-1;enol-1;fbp-1;fgt-1;gpd-1;gpd-2;gpd-3;gpd-4;gpi-1;hxk-1;hxk-2;hxk-3;ipgm-1;ldh-1;pck-1;pck-2;pck-3;pdha-1;pdhb-1;pfk-1.1;pfk-1.2;pgk-1;pyk-1;pyk-2;sodh-1;sodh-2;tpi-1
GLYOXYLATE AND DICARBOXYLATE METABOLISM	C53A3.2;F41E6.5;F44E7.2;K09H11.7;icl-1
GUANYLATE CYCLASE	daf-11;gcy-1;gcy-12;gcy-14;gcy-15;gcy-17;gcy-18;gcy-19;gcy-20;gcy-21;gcy-22;gcy-23;gcy-25;gcy-28;gcy-29;gcy-3;gcy-31;gcy-32;gcy-33;gcy-34;gcy-35;gcy-36;gcy-37;gcy-4;gcy-5;gcy-8;gcy-9
HISTIDINE DEGRADATION	T12A2.1;Y51H4A.7;alh-5;amx-2;bas-1;cpin-1;haly-1;hdl-1;tdc-1
INOSITOL PHOSPHATE METABOLISM	C01B10.3;C34B7.2;C54E4.5;C56A3.8;R01H10.7;Y71H2AM.2;Y75B8A.24;ZC8.6;aap-1;age-1;daf-18;egl-8;gpap-1;impk-1;inos-1;inpp-1;ipp-5;lfe-2;mtm-1;mtm-3;mtm-6;ocrl-1;pifk-1;piki-1;pisy-1;plc-1;plc-2;plc-3;plc-4;ppk-1;ppk-2;ppk-3;ttx-7;unc-26;vps-34
IRON METABOLISM	B0205.6;Y39B6A.3;Y45F10D.4;cchl-1;cox-10;cox-15;cyc-2.1;cyc-2.2;dnj-15;frh-1;ftn-1;ftn-2;hrg-1;hrg-4;hsp-6
ISOLEUCINE DEGRADATION	B0272.3;B0303.3;F54C8.1;Y43F4A.4;Y44A6D.5;acaa-2;acdh-1;acdh-10;acdh-2;acdh-3;acdh-7;acdh-8;ard-1;bcat-1;bckd-1A;bckd-1B;dbt-1;dld-1;ech-1.1;ech-1.2;ech-3;ech-6;ech-7;ech-8;ech-9;hacd-1
KETONE BODY METABOLISM	B0272.3;C05C10.3;F54C8.1;T02G5.7;Y71G12B.10;ech-1.1;ech-1.2;ech-3;ech-6;ech-7;ech-8;ech-9;hacd-1;hach-1;hmgs-1;hphd-1;kat-1;sur-5
LEUCINE DEGRADATION	F02A9.4;Y43F4A.4;Y44A6D.5;Y71G12B.10;acdh-10;acdh-7;acdh-8;bcat-1;bckd-1A;bckd-1B;dbt-1;dld-1;ech-5;ivd-1;mccc-1
LYSINE DEGRADATION	B0272.3;F54C8.1;F54D5.7;R02D3.1;alh-9;dld-1;dlst-1;ech-1.1;ech-1.2;ech-3;ech-6;ech-7;ech-8;ogdh-1;ogdh-2
MET/SAM CYCLE	T13G4.4;ahcy-1;cbl-1;cbs-1;cbs-2;cth-1;cth-2;metr-1;mtrr-1;sams-1;sams-3;sams-4;sams-5
METHIONINE SALVAGE	B0228.7;C01G10.9;F42F12.4;F58H1.3;T01D1.4;ZC373.5;sams-1;sams-3;sams-4;sams-5;smd-1;spds-1;tatn-1
METHYLGLYOXAL DETOXIFICATION	F32D8.12;Y17G7B.3;Y39G8B.1;amx-2;cyc-2.1;cyc-2.2;glod-4
MEVALONATE METABOLISM	F32D8.13;T01G1.4;Y48B6A.13;coq-1;fdps-1;hmgr-1;idi-1;mvk-1
MITOCHONDRIAL FATTY ACID DEGRADATION	B0272.3;B0272.4;B0303.3;B0395.3;F41E7.6;F54C8.1;T02G5.7;T20B3.1;Y48A6B.9;acaa-2;acdh-1;acdh-10;acdh-12;acdh-2;acdh-7;acdh-8;cpt-1;cpt-2;cpt-3;cpt-4;cpt-5;cpt-6;decr-1.2;decr-1.3;dif-1;ech-1.1;ech-1.2;ech-3;ech-4;ech-6;ech-7;ech-8;ech-9;hacd-1;kat-1;mecr-1;slc-25A29
MOLYBDENUM COFACTOR BIOSYNTHESIS	B0205.6;F49E2.1;F49H6.5;K10D2.7;T27A3.6;lin-46;moc-1;moc-2;moc-3
MUFA BIOSYNTHESIS	art-1;elo-1;elo-2;elo-3;elo-4;elo-5;elo-6;elo-7;elo-9;fat-2;fat-5;fat-6;fat-7;hpo-8;let-767
N-GLYCAN BIOSYNTHESIS	B0024.13;C08B11.8;C08H9.3;C14A4.3;H43I07.3;K09E4.2;Y56A3A.36;ZC513.5;aagr-3;aagr-4;algn-1;algn-11;algn-13;algn-14;algn-2;algn-7;aman-2;bre-4;dpm-1;dpm-3;fgt-1;fut-8;gly-12;gly-13;gly-14;gly-20;hex-2;hex-3;hex-4;hex-5;mans-1;mans-2;mans-3;mans-4;mogs-1;stt-3;tag-179
NICOTINATE AND NICOTINAMIDE METABOLISM	C27A7.1;C27A7.3;F25B5.3;K02D7.1;Y10G11A.1;Y71H10B.1;anmt-1;anmt-3;nmat-1;nmat-2;nnt-1;nprt-1;parg-1;parg-2;parp-1;parp-2;pnc-1;pnc-2;qns-1;sir-2.1;sir-2.2;sir-2.3;sir-2.4;tank-1;umps-1
OTHER	B0491.7;C13C4.4;C31C9.2;C42C1.11;C49F5.5;F01G4.5;F10C2.4;F12F6.7;F26E4.4;F43G6.5;F54D5.12;K04C2.2;K09A9.6;K12H4.7;M01E11.1;M57.2;R04B3.2;R04F11.3;T15H9.6;T20D3.8;T24C4.5;T26A5.8;W06E11.1;W09C3.4;Y37B11A.2;Y39B6A.3;Y45F10D.4;Y45G12B.3;Y47D3A.29;Y47G6A.9;Y48E1B.3;Y48G10A.1;Y52B11C.1;Y53F4B.3;ZC395.10;ZC416.6;ama-1;ant-1.1;ant-1.2;ant-1.3;ant-1.4;asp-1;asp-2;asp-3;asp-5;bca-1;bca-2;cah-1;cah-2;cah-3…
PANTOTHENATE AND COA BIOSYNTHESIS	F25H9.6;T05G5.5;Y65B4A.8;Y71H2AM.6;pnk-1;pnk-4
PENTOSE AND GLUCURONATE INTERCONVERSIONS	D1005.2;K08E3.5;R04B5.5;R04B5.6;R08D7.7;Y105E8B.9;Y39G8B.1;Y71F9B.9;dhs-21;sqv-4
PENTOSE PHOSPHATE PATHWAY	F07A11.5;F08F8.7;F09E5.3;F26D11.1;R05F9.6;R151.2;T25B9.9;T25C8.1;Y43F4B.5;Y57G11C.3;aldo-1;aldo-2;gpi-1;gspd-1;pfk-1.1;pfk-1.2;rpia-1;tald-1;tkt-1
PEROXISOMAL FATTY ACID DEGRADATION	F53C11.3;F58A6.1;acox-1.1;acox-1.2;acox-1.3;acox-1.4;acox-1.5;acox-1.6;acox-3;daf-22;dhs-28;maoc-1
PHENYLALANINE DEGRADATION	C31H2.4;bas-1;got-1.2;hdl-1;hpd-1;mif-1;nkat-1;pah-1;prdx-6;tatn-1;tdc-1
PORPHYRIN METABOLISM	cchl-1;cox-10;cox-15
PROLINE METABOLISM	B0513.5;C14E2.4;F55G1.9;M153.1;Y43F8B.19;alh-6;dpy-18;got-1.2;got-2.1;got-2.2;oatr-1;phy-2;phy-3;phy-4
PROPIONATE DEGRADATION CANONICAL	mce-1;mmcm-1;pcca-1;pccb-1
PROPIONATE DEGRADATION OTHER	B0303.3;B0395.3;Y43F4A.4;acaa-2;acs-19;bckd-1A;bckd-1B;dbt-1;dld-1;gta-1;ldh-1;mlcd-1
PROPIONATE DEGRADATION SHUNT	acdh-1;alh-8;ech-6;hach-1;hphd-1
PUFA BIOSYNTHESIS	art-1;elo-1;elo-2;fat-1;fat-2;fat-3;fat-4;hpo-8;let-767
PURINE METABOLISM	C06G3.5;C27A7.1;C27A7.3;C44B7.12;E02H1.6;F10F2.2;F25B5.3;F32D1.5;F38B2.4;F38B6.4;F58F9.1;K02D7.1;R05G6.5;R07H5.8;T19B4.3;T22D1.3;Y10G11A.1;Y48G8AL.15;Y71H10B.1;ZK563.7;ZK673.2;acy-1;acy-2;acy-4;adsl-1;adss-1;ampd-1;apy-1;atic-1;bpnt-1;gmps-1;gpap-1;guk-1;hap-1;hprt-1;let-754;mig-23;ndk-1;ndx-2;ndx-6;pacs-1;pde-1;pde-2;pde-3;pde-4;pde-5;pde-6;ppat-1;pps-1;pyk-1;pyk-2;rnr-1;rnr-2;uda-1;xdh-1
PYRIMIDINE METABOLISM	B0001.4;C27A7.1;C27A7.3;C29F7.3;C47B2.2;F19B6.1;F25B5.3;F40F8.1;F58F9.1;K02D7.1;R05G6.5;R12E2.11;T24C12.3;Y10G11A.1;Y48G8AL.15;Y71H10B.1;Y73B6BL.29;ZK563.7;ZK643.2;apy-1;cdd-1;cdd-2;ctps-1;dhod-1;dhp-1;dhp-2;dpyd-1;dtmk-1;dut-1;hap-1;mig-23;ndk-1;pus-1;pyr-1;rnr-1;rnr-2;thk-1;tyms-1;uda-1;umps-1;upb-1;upp-1
PYRUVATE METABOLISM	F32D8.12;K11H3.3;T21C9.6;Y37B11A.3;cyc-2.1;cyc-2.2;dlat-1;dlat-2;dld-1;men-1;pdha-1;pdhb-1;pyc-1
RETINOL METABOLISM	C27D8.4;D2063.1;H24K24.3;bcmo-1;bcmo-2;dhrs-4;dhs-13;dhs-19;dhs-3;mboa-2;sodh-1;sodh-2
RIBOFLAVIN METABOLISM	C27A2.12;C27A7.1;C27A7.3;F02E9.7;F26C11.1;R10H10.6;Y94H6A.7;ZK792.1;acp-1;acp-2;acp-3;acp-7;flad-1;pho-1;pho-10;pho-11;pho-12;pho-14;pho-4;pho-5;pho-6;pho-7;pho-8;pho-9;rft-1;rft-2
ROS METABOLISM	F39B2.3;ctl-1;ctl-2;ctl-3;prdx-2;prdx-3;prdx-6;sod-1;sod-2;sod-3;sod-4;sod-5;trxr-1
SELENOCOMPOUND METABOLISM	F01D4.8;F13B12.4;F13H8.9;F59A7.7;T25D3.3;cbl-1;cth-1;cth-2;cysl-1;cysl-2;cysl-3;cysl-4;mett-10;nsun-5;pps-1;pstk-1;sars-1;secs-1;seld-1;trxr-1
SERINE METABOLISM	C13B9.2;C31C9.2;F26H9.5;K01C8.1;Y51H7C.9;Y62E10A.13;agxt-1;cbl-1;cbs-1;cbs-2;cth-1;cth-2;mel-32;pssy-1;sptl-1;sptl-2;sptl-3
SPHINGOLIPID METABOLISM	C29E4.10;F13E6.5;F33D4.4;F53C3.13;R05D11.9;R08F11.1;T27F6.6;T28D9.3;W02F12.2;W07E6.3;asah-1;asah-2;asm-1;asm-2;asm-3;bgal-1;bgal-2;cerk-1;cgt-1;cgt-2;cgt-3;gana-1;gba-1;gba-2;gba-3;gba-4;hex-1;hex-2;hex-3;hex-4;hex-5;hpo-13;hyl-1;hyl-2;lagr-1;sms-1;sms-2;sms-3;sphk-1;spl-1;sptl-1;sptl-2;sptl-3;tag-38;ttm-5
STARCH AND SUCROSE METABOLISM	C50D2.7;D1005.2;K08E3.5;R05F9.6;T04A8.7;T22F3.3;Y43F4B.5;aagr-1;aagr-2;agl-1;fgt-1;gob-1;gpi-1;gsy-1;gyg-1;gyg-2;hxk-1;hxk-2;hxk-3;klo-1;klo-2;tps-1;tps-2;tre-1;tre-2;tre-3;tre-4;tre-5
STEROID METABOLISM OTHER	B0024.13;F42F12.3
SULFUR METABOLISM	C27A7.1;C27A7.3;F01D4.8;F13B12.4;F59A7.7;T25D3.3;bpnt-1;cyc-2.1;cyc-2.2;cysl-1;cysl-2;cysl-3;cysl-4;ethe-1;gpap-1;mpst-1;mpst-2;mpst-3;mpst-4;mpst-5;mpst-6;mpst-7;pps-1;sqrd-1;suox-1
TAURINE AND HYPOTAURINE METABOLISM	C53D5.5;H14N18.4;T03D8.6;T19H12.6;Y7A9A.1;Y97E10AR.2;unc-25
TRICARBOXYLIC ACID CYCLE	F48E8.3;K11H3.3;Y37B11A.3;acly-1;acly-2;aco-1;aco-2;cts-1;dld-1;dlst-1;fum-1;idh-1;idh-2;idha-1;idhb-1;idhg-1;idhg-2;mdh-1;mdh-2;mev-1;ogdh-1;ogdh-2;sdha-1;sdha-2;sdhb-1;sdhd-1;suca-1;sucg-1;sucl-1;sucl-2
TRYPTOPHAN DEGRADATION	acsd-1;afmd-1;alh-1;alh-11;alh-12;alh-2;alh-4;alh-9;amx-2;bas-1;ctl-1;ctl-2;ctl-3;haao-1;hdl-1;kmo-1;kmo-2;kynu-1;nkat-1;tdc-1;tdo-2;tph-1
TYROSINE METABOLISM	C31H2.4;Y53G8B.1;alh-5;amx-2;bas-1;cat-2;fah-1;got-1.2;got-2.1;got-2.2;gst-42;gst-43;hgo-1;hpd-1;sup-18;tatn-1;tbh-1;tdc-1;tyr-1;tyr-2;tyr-3;tyr-4;tyr-5;tyr-6
UBIQUINONE METABOLISM	acs-14;acs-6;clk-1;coq-2;coq-3;coq-5;coq-6;got-1.2;got-2.1;got-2.2;tatn-1
UGT ENZYME	C03A7.13;F10D2.8;F54C1.1;H23N18.4;ugt-1;ugt-10;ugt-11;ugt-12;ugt-13;ugt-14;ugt-15;ugt-16;ugt-17;ugt-18;ugt-19;ugt-2;ugt-20;ugt-21;ugt-22;ugt-23;ugt-24;ugt-25;ugt-26;ugt-27;ugt-29;ugt-3;ugt-30;ugt-31;ugt-32;ugt-33;ugt-34;ugt-35;ugt-36;ugt-37;ugt-38;ugt-39;ugt-4;ugt-40;ugt-41;ugt-42;ugt-43;ugt-44;ugt-45;ugt-46;ugt-47;ugt-48;ugt-49;ugt-5;ugt-50;ugt-51;ugt-52;ugt-53;ugt-54;ugt-55;ugt-56;ugt-58;ugt-59…
VACUOLAR ATP-ASE	spe-5;unc-32;vha-1;vha-10;vha-11;vha-12;vha-13;vha-14;vha-15;vha-17;vha-18;vha-19;vha-2;vha-3;vha-4;vha-5;vha-6;vha-7;vha-8;vha-9
VALINE DEGRADATION	B0250.5;B0272.3;F54C8.1;T09B4.8;Y43F4A.4;Y44A6D.5;acdh-1;acdh-10;acdh-2;acdh-3;acdh-7;acdh-8;acdh-9;alh-8;bcat-1;bckd-1A;bckd-1B;dbt-1;dld-1;ech-1.1;ech-1.2;ech-3;ech-6;ech-7;ech-8;ech-9;gta-1;hacd-1;hach-1
VITAMIN B12 ENZYME	metr-1;mmcm-1;mtrr-1
VITAMIN B12 METABOLISM	Y76A2B.5;mmab-1;mrp-5
VITAMIN B6 METABOLISM	F57B9.1;pdxk-1
