# Supplementary material for: WormPaths: Caenorhabditis elegans metabolic pathway annotation and visualization
Source: Genetics. 2021 Jun 12;219(1):iyab089. doi: 10.1093/genetics/iyab089 (PMC8864737; doi:10.1093/genetics/iyab089)
Supplement: iyab089_Supplementary_Data [file iyab089_Supplementary_Data.zip › GENETICS-GENETICS-2021-304284-s10.xlsx]

## Sheet: LEVEL 1
AMINO ACIDS	WBGene00000107;WBGene00000108;WBGene00000110;WBGene00000111;WBGene00000112;WBGene00000113;WBGene00000114;WBGene00000115;WBGene00000117;WBGene00000118;WBGene00000138;WBGene00000181;WBGene00000239;WBGene00000240;WBGene00000296;WBGene00000775;WBGene00000800;WBGene00000830;WBGene00000831;WBGene00001077;WBGene00001149;WBGene00001150;WBGene00001152;WBGene00001154;WBGene00001155;WBGene00001156;WBGene000…
CARBOHYDRATES	WBGene00000107;WBGene00000108;WBGene00000110;WBGene00000111;WBGene00000115;WBGene00000117;WBGene00000118;WBGene00000266;WBGene00000269;WBGene00000496;WBGene00000497;WBGene00000503;WBGene00000984;WBGene00001404;WBGene00001508;WBGene00001564;WBGene00001637;WBGene00001638;WBGene00001639;WBGene00001645;WBGene00001646;WBGene00001647;WBGene00001649;WBGene00001683;WBGene00001684;WBGene00001685;WBGene000…
COFACTORS AND VITAMINS	WBGene00000240;WBGene00000296;WBGene00000298;WBGene00000536;WBGene00000762;WBGene00000763;WBGene00000765;WBGene00000766;WBGene00000967;WBGene00000976;WBGene00000982;WBGene00001033;WBGene00001486;WBGene00001500;WBGene00001501;WBGene00002010;WBGene00003411;WBGene00003778;WBGene00004020;WBGene00004023;WBGene00004049;WBGene00004050;WBGene00004051;WBGene00004052;WBGene00004053;WBGene00004068;WBGene000…
ENERGY	WBGene00000040;WBGene00000041;WBGene00000206;WBGene00000207;WBGene00000209;WBGene00000210;WBGene00000229;WBGene00000230;WBGene00000371;WBGene00000829;WBGene00000833;WBGene00000869;WBGene00001503;WBGene00001520;WBGene00002162;WBGene00002855;WBGene00003061;WBGene00003162;WBGene00003225;WBGene00003831;WBGene00004091;WBGene00006433;WBGene00006463;WBGene00006519;WBGene00007150;WBGene00007350;WBGene000…
LIPIDS	WBGene00000035;WBGene00000036;WBGene00000038;WBGene00000081;WBGene00000107;WBGene00000108;WBGene00000110;WBGene00000111;WBGene00000114;WBGene00000115;WBGene00000117;WBGene00000118;WBGene00000198;WBGene00000211;WBGene00000212;WBGene00000213;WBGene00000481;WBGene00000509;WBGene00000510;WBGene00000511;WBGene00000512;WBGene00000513;WBGene00000514;WBGene00000515;WBGene00000905;WBGene00000958;WBGene000…
NUCLEOTIDES	WBGene00000068;WBGene00000069;WBGene00000071;WBGene00000391;WBGene00000392;WBGene00000963;WBGene00000964;WBGene00001823;WBGene00002879;WBGene00003254;WBGene00003579;WBGene00003583;WBGene00004091;WBGene00004248;WBGene00004259;WBGene00004391;WBGene00004392;WBGene00006568;WBGene00007089;WBGene00007753;WBGene00007755;WBGene00007812;WBGene00008131;WBGene00008443;WBGene00008458;WBGene00008654;WBGene000…
ONE CARBON CYCLE	WBGene00000109;WBGene00000929;WBGene00003214;WBGene00006416;WBGene00006510;WBGene00007388;WBGene00007533;WBGene00007974;WBGene00008205;WBGene00008354;WBGene00009048;WBGene00009918;WBGene00010988;WBGene00013708;WBGene00013866;WBGene00015512;WBGene00015538;WBGene00015540;WBGene00016957;WBGene00017765;WBGene00017777;WBGene00018174;WBGene00018783;WBGene00019322;WBGene00019492;WBGene00020491;WBGene000…
OTHER	WBGene00000001;WBGene00000090;WBGene00000123;WBGene00000138;WBGene00000196;WBGene00000197;WBGene00000198;WBGene00000214;WBGene00000215;WBGene00000216;WBGene00000218;WBGene00000245;WBGene00000253;WBGene00000254;WBGene00000279;WBGene00000280;WBGene00000281;WBGene00000282;WBGene00000283;WBGene00000284;WBGene00000295;WBGene00000366;WBGene00000496;WBGene00000497;WBGene00000503;WBGene00000761;WBGene000…
OTHER AMINO ACIDS	WBGene00004091;WBGene00005663;WBGene00006762;WBGene00007533;WBGene00007653;WBGene00008379;WBGene00008490;WBGene00008732;WBGene00009048;WBGene00010759;WBGene00011393;WBGene00012416;WBGene00012867;WBGene00013041;WBGene00013151;WBGene00014228;WBGene00015553;WBGene00016906;WBGene00017442;WBGene00019094;WBGene00019096;WBGene00019204;WBGene00019962;WBGene00020590;WBGene00020797;WBGene00022397;WBGene000…
REACTIVE OXYGEN SPECIES	WBGene00000830;WBGene00000831;WBGene00001527;WBGene00002249;WBGene00002250;WBGene00004930;WBGene00004931;WBGene00004932;WBGene00004933;WBGene00006434;WBGene00007036;WBGene00007516;WBGene00007517;WBGene00008117;WBGene00009165;WBGene00009554;WBGene00010941;WBGene00011045;WBGene00011110;WBGene00011393;WBGene00011587;WBGene00012416;WBGene00013220;WBGene00014028;WBGene00015553;WBGene00016629;WBGene000…

## Sheet: LEVEL 2
ALA, ASP/ASN AND GLU/GLN METABOLISM	WBGene00000113;WBGene00001602;WBGene00001603;WBGene00001604;WBGene00001606;WBGene00001607;WBGene00001794;WBGene00003816;WBGene00004259;WBGene00006762;WBGene00007480;WBGene00007756;WBGene00008127;WBGene00008435;WBGene00008546;WBGene00009035;WBGene00009271;WBGene00011064;WBGene00011088;WBGene00011089;WBGene00011767;WBGene00012326;WBGene00014095;WBGene00015021;WBGene00015778;WBGene00015802;WBGene000…
AMINO SUGAR AND NUCLEOTIDE SUGAR METABOLISM	WBGene00000496;WBGene00000497;WBGene00000503;WBGene00001646;WBGene00001647;WBGene00005019;WBGene00005022;WBGene00007425;WBGene00007465;WBGene00007466;WBGene00007467;WBGene00007469;WBGene00007470;WBGene00007471;WBGene00007472;WBGene00007473;WBGene00007965;WBGene00008132;WBGene00008546;WBGene00008780;WBGene00009006;WBGene00009035;WBGene00010308;WBGene00010416;WBGene00010665;WBGene00010799;WBGene000…
AMINOACYL-TRNA BIOSYNTHESIS	WBGene00000196;WBGene00000197;WBGene00000800;WBGene00001094;WBGene00001095;WBGene00001336;WBGene00001337;WBGene00001338;WBGene00001497;WBGene00001498;WBGene00001744;WBGene00002001;WBGene00002152;WBGene00002153;WBGene00002238;WBGene00003073;WBGene00003074;WBGene00003415;WBGene00003815;WBGene00004189;WBGene00004190;WBGene00004679;WBGene00004680;WBGene00005662;WBGene00005663;WBGene00006617;WBGene000…
ARG AND PRO METABOLISM	WBGene00000108;WBGene00000110;WBGene00000112;WBGene00000117;WBGene00000118;WBGene00000138;WBGene00001077;WBGene00003844;WBGene00004025;WBGene00004026;WBGene00007197;WBGene00007507;WBGene00007508;WBGene00007509;WBGene00008408;WBGene00009706;WBGene00010924;WBGene00011938;WBGene00012815;WBGene00013894;WBGene00015509;WBGene00015773;WBGene00015778;WBGene00015814;WBGene00016652;WBGene00016657;WBGene000…
ASCAROSIDE BIOSYNTHESIS	WBGene00000198;WBGene00000991;WBGene00001239;WBGene00002891;WBGene00008564;WBGene00008565;WBGene00008566;WBGene00008567;WBGene00013284;WBGene00017123;WBGene00019060;WBGene00020517
BRANCHED-CHAIN AMINO ACID DEGRADATION	WBGene00000114;WBGene00000181;WBGene00001149;WBGene00001150;WBGene00001152;WBGene00001154;WBGene00001155;WBGene00001156;WBGene00001157;WBGene00001158;WBGene00001794;WBGene00006518;WBGene00007122;WBGene00007129;WBGene00008514;WBGene00009319;WBGene00009952;WBGene00010035;WBGene00010794;WBGene00012713;WBGene00012799;WBGene00012855;WBGene00014054;WBGene00015125;WBGene00015326;WBGene00015894;WBGene000…
CHITIN BIOSYNTHESIS	WBGene00000496;WBGene00000497
CHITIN DEGRADATION	WBGene00000503;WBGene00007425;WBGene00007465;WBGene00007466;WBGene00007467;WBGene00007469;WBGene00007470;WBGene00007471;WBGene00007472;WBGene00007473;WBGene00010799;WBGene00010945;WBGene00011157;WBGene00011158;WBGene00011159;WBGene00011161;WBGene00011162;WBGene00011164;WBGene00011166;WBGene00011167;WBGene00011170;WBGene00011196;WBGene00011757;WBGene00011846;WBGene00011848;WBGene00012057;WBGene000…
COLLAGEN BIOSYNTHESIS	WBGene00000253;WBGene00000254;WBGene00001077;WBGene00002497;WBGene00003962;WBGene00003963;WBGene00003964;WBGene00004025;WBGene00004026;WBGene00006592;WBGene00012815;WBGene00013030;WBGene00014807;WBGene00015168;WBGene00015752;WBGene00015773;WBGene00022836;WBGene00077688
CYS AND MET METABOLISM	WBGene00000800;WBGene00001527;WBGene00002249;WBGene00002250;WBGene00003162;WBGene00004875;WBGene00006416;WBGene00007236;WBGene00007533;WBGene00007653;WBGene00008205;WBGene00008409;WBGene00008490;WBGene00008732;WBGene00009048;WBGene00009628;WBGene00009636;WBGene00010286;WBGene00010380;WBGene00010383;WBGene00010759;WBGene00010941;WBGene00011307;WBGene00011587;WBGene00012909;WBGene00013866;WBGene000…
ELECTRON TRANSFER FLAVOPROTEIN	WBGene00002855;WBGene00009187;WBGene00017734
ELECTRON TRANSPORT CHAIN	WBGene00000206;WBGene00000207;WBGene00000209;WBGene00000210;WBGene00000229;WBGene00000230;WBGene00000371;WBGene00000829;WBGene00000869;WBGene00001520;WBGene00002162;WBGene00003061;WBGene00003225;WBGene00003831;WBGene00006433;WBGene00006463;WBGene00006519;WBGene00007385;WBGene00007684;WBGene00007880;WBGene00008414;WBGene00009051;WBGene00009161;WBGene00009294;WBGene00009353;WBGene00009712;WBGene000…
ETHER LIPID METABOLISM	WBGene00000081;WBGene00003047;WBGene00003906;WBGene00003907;WBGene00004040;WBGene00007210;WBGene00007419;WBGene00007753;WBGene00007755;WBGene00007756;WBGene00008749;WBGene00008776;WBGene00009057;WBGene00009801;WBGene00011423;WBGene00012319;WBGene00013024;WBGene00013080;WBGene00017026;WBGene00017316;WBGene00018756;WBGene00018797;WBGene00019229;WBGene00019747;WBGene00020195;WBGene00020256;WBGene000…
FATTY ACID BIOSYNTHESIS	WBGene00000198;WBGene00001239;WBGene00001240;WBGene00001241;WBGene00001242;WBGene00001243;WBGene00001244;WBGene00001245;WBGene00001247;WBGene00001262;WBGene00001393;WBGene00001394;WBGene00001395;WBGene00001396;WBGene00001397;WBGene00001398;WBGene00001399;WBGene00002891;WBGene00004076;WBGene00004092;WBGene00007857;WBGene00009221;WBGene00009342;WBGene00011173;WBGene00012131;WBGene00013575;WBGene000…
FATTY ACID DEGRADATION	WBGene00000991;WBGene00000996;WBGene00001150;WBGene00001152;WBGene00001153;WBGene00001155;WBGene00001156;WBGene00001157;WBGene00001158;WBGene00002183;WBGene00007129;WBGene00007130;WBGene00007175;WBGene00008167;WBGene00008320;WBGene00008564;WBGene00008565;WBGene00008566;WBGene00008567;WBGene00008629;WBGene00009221;WBGene00009622;WBGene00009952;WBGene00009973;WBGene00010035;WBGene00010336;WBGene000…
FOLATE BIOSYNTHESIS	WBGene00000240;WBGene00000296;WBGene00000298;WBGene00006600;WBGene00011398;WBGene00013646;WBGene00015010;WBGene00020397
FOLATE CYCLE	WBGene00000109;WBGene00000929;WBGene00003214;WBGene00006510;WBGene00007388;WBGene00007974;WBGene00008354;WBGene00009918;WBGene00010988;WBGene00013708;WBGene00015512;WBGene00016957;WBGene00017765;WBGene00017777;WBGene00018174;WBGene00019492;WBGene00022455
GLUTATHIONE METABOLISM	WBGene00001527;WBGene00002249;WBGene00002250;WBGene00007516;WBGene00007517;WBGene00008117;WBGene00009165;WBGene00010941;WBGene00011045;WBGene00011393;WBGene00011587;WBGene00012416;WBGene00014028;WBGene00016629;WBGene00016906;WBGene00017084;WBGene00018850;WBGene00019204;WBGene00019846;WBGene00020590;WBGene00021430;WBGene00022377;WBGene00022397
GLY, SER AND THR METABOLISM	WBGene00002249;WBGene00002250;WBGene00003214;WBGene00003960;WBGene00007533;WBGene00007836;WBGene00008354;WBGene00009048;WBGene00009177;WBGene00009918;WBGene00010456;WBGene00010794;WBGene00010941;WBGene00011291;WBGene00011587;WBGene00011767;WBGene00011932;WBGene00012007;WBGene00013379;WBGene00013866;WBGene00013920;WBGene00015733;WBGene00016020;WBGene00017262;WBGene00017765;WBGene00018174;WBGene000…
GLYCEROLIPID METABOLISM	WBGene00000107;WBGene00000108;WBGene00000110;WBGene00000111;WBGene00000115;WBGene00000117;WBGene00000118;WBGene00000958;WBGene00000959;WBGene00000960;WBGene00006483;WBGene00007446;WBGene00008749;WBGene00010296;WBGene00010339;WBGene00010408;WBGene00010425;WBGene00011106;WBGene00011543;WBGene00012722;WBGene00015484;WBGene00016704;WBGene00016934;WBGene00016985;WBGene00017261;WBGene00017888;WBGene000…
GLYCEROPHOSPHOLIPID METABOLISM	WBGene00000035;WBGene00000036;WBGene00000038;WBGene00000115;WBGene00000481;WBGene00000509;WBGene00000510;WBGene00000511;WBGene00000512;WBGene00000513;WBGene00000514;WBGene00000515;WBGene00000958;WBGene00000959;WBGene00000960;WBGene00004020;WBGene00004023;WBGene00004040;WBGene00006483;WBGene00006756;WBGene00007328;WBGene00007331;WBGene00007419;WBGene00007446;WBGene00007756;WBGene00007917;WBGene000…
GLYCOLYSIS/GLUCONEOGENESIS	WBGene00000107;WBGene00000108;WBGene00000110;WBGene00000111;WBGene00000115;WBGene00000117;WBGene00000118;WBGene00001404;WBGene00001683;WBGene00001684;WBGene00001685;WBGene00001686;WBGene00002262;WBGene00006601;WBGene00007824;WBGene00007969;WBGene00008230;WBGene00008780;WBGene00009082;WBGene00009126;WBGene00010416;WBGene00010790;WBGene00010791;WBGene00010794;WBGene00011232;WBGene00011474;WBGene000…
GUANYLATE CYCLASE	WBGene00000907;WBGene00001528;WBGene00001530;WBGene00001531;WBGene00001532;WBGene00001535;WBGene00001536;WBGene00001538;WBGene00001540;WBGene00001541;WBGene00001542;WBGene00001543;WBGene00001544;WBGene00001545;WBGene00001546;WBGene00001547;WBGene00001548;WBGene00001549;WBGene00001551;WBGene00001552;WBGene00001553;WBGene00001554;WBGene00001555;WBGene00001556;WBGene00001557;WBGene00007314;WBGene000…
HISTIDINE DEGRADATION	WBGene00000111;WBGene00000138;WBGene00000239;WBGene00000775;WBGene00001839;WBGene00006562;WBGene00009813;WBGene00013103;WBGene00020436
INOSITOL PHOSPHATE METABOLISM	WBGene00000001;WBGene00000090;WBGene00000913;WBGene00001177;WBGene00002146;WBGene00002979;WBGene00003475;WBGene00003476;WBGene00003478;WBGene00004036;WBGene00004037;WBGene00004038;WBGene00004039;WBGene00004087;WBGene00004088;WBGene00004089;WBGene00006763;WBGene00006932;WBGene00007620;WBGene00007912;WBGene00008346;WBGene00008765;WBGene00009552;WBGene00010975;WBGene00012016;WBGene00012148;WBGene000…
IRON METABOLISM	WBGene00001033;WBGene00001486;WBGene00001500;WBGene00001501;WBGene00002010;WBGene00009493;WBGene00011526;WBGene00011527;WBGene00012666;WBGene00012885;WBGene00012895;WBGene00013854;WBGene00015021;WBGene00017121;WBGene00019830
KETONE BODY METABOLISM	WBGene00001150;WBGene00001152;WBGene00001155;WBGene00001156;WBGene00001157;WBGene00001158;WBGene00002183;WBGene00006351;WBGene00007129;WBGene00007330;WBGene00010035;WBGene00012608;WBGene00017301;WBGene00017769;WBGene00019978;WBGene00020166;WBGene00020347;WBGene00022150
LYSINE DEGRADATION	WBGene00000115;WBGene00001150;WBGene00001152;WBGene00001155;WBGene00001156;WBGene00001157;WBGene00007129;WBGene00010035;WBGene00010052;WBGene00010794;WBGene00014098;WBGene00019819;WBGene00020347;WBGene00020679;WBGene00020950
MET/SAM CYCLE	WBGene00006416;WBGene00006510;WBGene00007533;WBGene00008205;WBGene00009048;WBGene00010988;WBGene00013866;WBGene00015538;WBGene00015540;WBGene00018783;WBGene00019322;WBGene00020491;WBGene00022856
METHYLGLYOXAL DETOXIFICATION	WBGene00000138;WBGene00006448;WBGene00009334;WBGene00012459;WBGene00012722;WBGene00013854;WBGene00017121
MEVALONATE METABOLISM	WBGene00000761;WBGene00009335;WBGene00011058;WBGene00012984;WBGene00017268;WBGene00019460;WBGene00021534;WBGene00044025
MOLYBDENUM COFACTOR BIOSYNTHESIS	WBGene00003031;WBGene00003384;WBGene00003385;WBGene00009885;WBGene00009908;WBGene00015021;WBGene00018357;WBGene00019633;WBGene00020842
NICOTINATE AND NICOTINAMIDE METABOLISM	WBGene00003778;WBGene00004049;WBGene00004050;WBGene00004051;WBGene00004052;WBGene00004053;WBGene00004800;WBGene00004801;WBGene00004802;WBGene00004803;WBGene00007698;WBGene00007753;WBGene00007755;WBGene00009176;WBGene00011559;WBGene00011573;WBGene00012295;WBGene00012423;WBGene00013336;WBGene00015124;WBGene00017775;WBGene00019298;WBGene00021395;WBGene00021882;WBGene00022201
ORGANIC ACIDS	WBGene00001564;WBGene00004258;WBGene00007824;WBGene00009082;WBGene00009334;WBGene00010780;WBGene00010794;WBGene00011510;WBGene00011893;WBGene00012983;WBGene00013854;WBGene00015413;WBGene00016892;WBGene00017121;WBGene00018286;WBGene00018424;WBGene00019604;WBGene00021345
OTHER	WBGene00000123;WBGene00000214;WBGene00000215;WBGene00000216;WBGene00000218;WBGene00000245;WBGene00000279;WBGene00000280;WBGene00000281;WBGene00000282;WBGene00000283;WBGene00000284;WBGene00000295;WBGene00000366;WBGene00001002;WBGene00001033;WBGene00001093;WBGene00001130;WBGene00001134;WBGene00001137;WBGene00001405;WBGene00001406;WBGene00001476;WBGene00001477;WBGene00001478;WBGene00001479;WBGene000…
PANTOTHENATE AND COA BIOSYNTHESIS	WBGene00004068;WBGene00006862;WBGene00009138;WBGene00011500;WBGene00022031;WBGene00022171
PENTOSE AND GLUCURONATE INTERCONVERSIONS	WBGene00000984;WBGene00005022;WBGene00010665;WBGene00011003;WBGene00011004;WBGene00011147;WBGene00012722;WBGene00013693;WBGene00016996;WBGene00022130
PENTOSE PHOSPHATE PATHWAY	WBGene00007108;WBGene00008230;WBGene00008506;WBGene00008548;WBGene00011474;WBGene00012015;WBGene00012017;WBGene00012803;WBGene00013301;WBGene00013597;WBGene00015101;WBGene00017166;WBGene00017272;WBGene00017283;WBGene00017818;WBGene00019890;WBGene00020107;WBGene00021286;WBGene00022199
PHENYLALANINE DEGRADATION	WBGene00000239;WBGene00000240;WBGene00001839;WBGene00001993;WBGene00003234;WBGene00006562;WBGene00009232;WBGene00009628;WBGene00016294;WBGene00020146;WBGene00021401
PORPHYRIN METABOLISM	WBGene00011526;WBGene00011527;WBGene00012895
PURINE METABOLISM	WBGene00000068;WBGene00000069;WBGene00000071;WBGene00001823;WBGene00002879;WBGene00003254;WBGene00003579;WBGene00003583;WBGene00004091;WBGene00004391;WBGene00004392;WBGene00007753;WBGene00007755;WBGene00008443;WBGene00008458;WBGene00008654;WBGene00009119;WBGene00009126;WBGene00009531;WBGene00010083;WBGene00010697;WBGene00010912;WBGene00011064;WBGene00011128;WBGene00011146;WBGene00011407;WBGene000…
PYRIMIDINE METABOLISM	WBGene00000391;WBGene00000392;WBGene00000963;WBGene00000964;WBGene00001823;WBGene00003254;WBGene00004248;WBGene00004259;WBGene00004391;WBGene00004392;WBGene00006568;WBGene00007089;WBGene00007753;WBGene00007755;WBGene00007812;WBGene00008131;WBGene00008948;WBGene00009119;WBGene00009575;WBGene00010609;WBGene00010697;WBGene00011272;WBGene00011559;WBGene00012316;WBGene00012423;WBGene00014034;WBGene000…
RETINOL METABOLISM	WBGene00000967;WBGene00000976;WBGene00000982;WBGene00007780;WBGene00010063;WBGene00010408;WBGene00010790;WBGene00010791;WBGene00012914;WBGene00017060;WBGene00018755;WBGene00019240
RIBOFLAVIN METABOLISM	WBGene00004020;WBGene00004023;WBGene00007328;WBGene00007331;WBGene00007753;WBGene00007755;WBGene00008531;WBGene00008801;WBGene00008802;WBGene00009146;WBGene00011224;WBGene00011262;WBGene00011271;WBGene00011879;WBGene00014076;WBGene00015161;WBGene00016152;WBGene00018696;WBGene00020471;WBGene00021626;WBGene00022181;WBGene00022246;WBGene00022379;WBGene00022770;WBGene00044637;WBGene00206373
ROS METABOLISM	WBGene00000830;WBGene00000831;WBGene00004930;WBGene00004931;WBGene00004932;WBGene00004933;WBGene00006434;WBGene00007036;WBGene00009554;WBGene00011110;WBGene00013220;WBGene00015553;WBGene00021401
SELENOCOMPOUND METABOLISM	WBGene00004091;WBGene00005663;WBGene00007533;WBGene00007653;WBGene00008379;WBGene00008490;WBGene00008732;WBGene00009048;WBGene00010759;WBGene00012867;WBGene00013041;WBGene00013151;WBGene00014228;WBGene00015553;WBGene00017442;WBGene00019094;WBGene00019096;WBGene00019962;WBGene00020797;WBGene00022856
SHORT CHAIN FATTY ACID DEGRADATION	WBGene00000114;WBGene00001155;WBGene00001794;WBGene00002262;WBGene00006518;WBGene00007175;WBGene00007969;WBGene00008415;WBGene00009439;WBGene00009952;WBGene00010794;WBGene00012608;WBGene00012713;WBGene00012799;WBGene00014054;WBGene00014202;WBGene00015125;WBGene00016943;WBGene00017301;WBGene00017864;WBGene00018701
SPHINGOLIPID METABOLISM	WBGene00000211;WBGene00000212;WBGene00000213;WBGene00002043;WBGene00002044;WBGene00004892;WBGene00004893;WBGene00004894;WBGene00004981;WBGene00006418;WBGene00006505;WBGene00007918;WBGene00008706;WBGene00008749;WBGene00009192;WBGene00010769;WBGene00011037;WBGene00011095;WBGene00011517;WBGene00011832;WBGene00011932;WBGene00012105;WBGene00012663;WBGene00013197;WBGene00013497;WBGene00013670;WBGene000…
STEROID METABOLISM	WBGene00000905;WBGene00000988;WBGene00000991;WBGene00003773;WBGene00006477;WBGene00007102;WBGene00007857;WBGene00008167;WBGene00008564;WBGene00008565;WBGene00008566;WBGene00008567;WBGene00009218;WBGene00009635;WBGene00009980;WBGene00009981;WBGene00010336;WBGene00012394;WBGene00012722;WBGene00012723;WBGene00013284;WBGene00013896;WBGene00014128;WBGene00015565;WBGene00016034;WBGene00017012;WBGene000…
SUGARS	WBGene00000266;WBGene00000269;WBGene00001508;WBGene00001637;WBGene00001638;WBGene00001639;WBGene00001645;WBGene00001649;WBGene00001793;WBGene00006461;WBGene00006602;WBGene00006603;WBGene00006607;WBGene00006608;WBGene00006609;WBGene00006610;WBGene00006611;WBGene00006863;WBGene00007043;WBGene00007102;WBGene00007435;WBGene00007464;WBGene00007556;WBGene00007745;WBGene00008132;WBGene00008258;WBGene000…
SULFUR METABOLISM	WBGene00004091;WBGene00007653;WBGene00007753;WBGene00007755;WBGene00007886;WBGene00008409;WBGene00008490;WBGene00008538;WBGene00008732;WBGene00010380;WBGene00010383;WBGene00010397;WBGene00010759;WBGene00011307;WBGene00012390;WBGene00013854;WBGene00017121;WBGene00017387;WBGene00019094;WBGene00019096;WBGene00019962;WBGene00020797;WBGene00022006;WBGene00022007;WBGene00044063
TAURINE AND HYPOTAURINE METABOLISM	WBGene00006762;WBGene00011393;WBGene00012416;WBGene00016906;WBGene00019204;WBGene00020590;WBGene00022397
TRICARBOXYLIC ACID CYCLE	WBGene00000040;WBGene00000041;WBGene00000833;WBGene00001503;WBGene00003162;WBGene00003225;WBGene00006433;WBGene00007150;WBGene00007350;WBGene00007942;WBGene00007993;WBGene00009353;WBGene00009440;WBGene00009664;WBGene00009812;WBGene00010317;WBGene00010780;WBGene00010794;WBGene00014098;WBGene00015391;WBGene00016266;WBGene00016392;WBGene00016844;WBGene00016995;WBGene00017759;WBGene00018491;WBGene000…
TRYPTOPHAN DEGRADATION	WBGene00000107;WBGene00000108;WBGene00000110;WBGene00000115;WBGene00000117;WBGene00000118;WBGene00000138;WBGene00000239;WBGene00000830;WBGene00000831;WBGene00001839;WBGene00006562;WBGene00006600;WBGene00009232;WBGene00010595;WBGene00011088;WBGene00011089;WBGene00013220;WBGene00015802;WBGene00016201;WBGene00017051;WBGene00022104
TYROSINE METABOLISM	WBGene00000111;WBGene00000138;WBGene00000239;WBGene00000296;WBGene00001790;WBGene00001791;WBGene00001843;WBGene00001993;WBGene00006541;WBGene00006562;WBGene00009001;WBGene00009628;WBGene00010661;WBGene00015332;WBGene00015334;WBGene00015778;WBGene00016294;WBGene00016419;WBGene00016652;WBGene00019620;WBGene00020146;WBGene00021553;WBGene00021817;WBGene00022231
UBIQUINONE METABOLISM	WBGene00000536;WBGene00000762;WBGene00000763;WBGene00000765;WBGene00000766;WBGene00008669;WBGene00009628;WBGene00015778;WBGene00016652;WBGene00020146;WBGene00022849
UGT ENZYME	WBGene00007070;WBGene00007072;WBGene00007073;WBGene00007402;WBGene00007422;WBGene00007455;WBGene00007650;WBGene00007885;WBGene00007946;WBGene00008097;WBGene00008485;WBGene00008486;WBGene00008583;WBGene00009255;WBGene00009450;WBGene00010904;WBGene00011006;WBGene00011238;WBGene00011340;WBGene00011452;WBGene00011453;WBGene00011564;WBGene00012013;WBGene00013900;WBGene00013901;WBGene00013903;WBGene000…
VACUOLAR ATP-ASE	WBGene00004959;WBGene00006768;WBGene00006910;WBGene00006911;WBGene00006912;WBGene00006913;WBGene00006914;WBGene00006915;WBGene00006916;WBGene00006917;WBGene00006918;WBGene00006919;WBGene00006920;WBGene00006921;WBGene00009882;WBGene00010130;WBGene00013025;WBGene00018698;WBGene00020507;WBGene00021952
VITAMIN B12 ENZYME	WBGene00006510;WBGene00010988;WBGene00014202
VITAMIN B12 METABOLISM	WBGene00003411;WBGene00013577;WBGene00016144
VITAMIN B6 METABOLISM	WBGene00018996;WBGene00019008

## Sheet: LEVEL 3
ALANINE METABOLISM	WBGene00011088;WBGene00011089;WBGene00011767;WBGene00015021;WBGene00015802;WBGene00016333;WBGene00016629;WBGene00017442;WBGene00018357;WBGene00019633;WBGene00020382;WBGene00020842
AMINO SUGAR AND NUCLEOTIDE SUGAR METABOLISM	WBGene00000496;WBGene00000497;WBGene00000503;WBGene00001646;WBGene00001647;WBGene00005019;WBGene00005022;WBGene00007425;WBGene00007465;WBGene00007466;WBGene00007467;WBGene00007469;WBGene00007470;WBGene00007471;WBGene00007472;WBGene00007473;WBGene00007965;WBGene00008132;WBGene00008546;WBGene00008780;WBGene00009006;WBGene00009035;WBGene00010308;WBGene00010416;WBGene00010665;WBGene00010799;WBGene000…
AMINOACYL-TRNA BIOSYNTHESIS	WBGene00000196;WBGene00000197;WBGene00000800;WBGene00001094;WBGene00001095;WBGene00001336;WBGene00001337;WBGene00001338;WBGene00001497;WBGene00001498;WBGene00001744;WBGene00002001;WBGene00002152;WBGene00002153;WBGene00002238;WBGene00003073;WBGene00003074;WBGene00003415;WBGene00003815;WBGene00004189;WBGene00004190;WBGene00004679;WBGene00004680;WBGene00005662;WBGene00005663;WBGene00006617;WBGene000…
ARGININE METABOLISM	WBGene00000108;WBGene00000110;WBGene00000112;WBGene00000117;WBGene00000118;WBGene00000138;WBGene00003844;WBGene00007507;WBGene00007508;WBGene00007509;WBGene00008408;WBGene00009706;WBGene00010924;WBGene00011938;WBGene00013894;WBGene00015509;WBGene00015814;WBGene00016657;WBGene00017975;WBGene00018764;WBGene00018904;WBGene00020658;WBGene00021128
ASCAROSIDE BIOSYNTHESIS	WBGene00000198;WBGene00000991;WBGene00001239;WBGene00002891;WBGene00008564;WBGene00008565;WBGene00008566;WBGene00008567;WBGene00013284;WBGene00017123;WBGene00019060;WBGene00020517
ASPARTATE/ASPARAGINE METABOLISM	WBGene00003816;WBGene00004259;WBGene00006762;WBGene00007756;WBGene00008127;WBGene00011064;WBGene00015778;WBGene00016509;WBGene00016652;WBGene00017565;WBGene00017648;WBGene00019730;WBGene00020146
BIOSYNTHESIS OF BILE ACID-LIKE MOLECULES	WBGene00000905;WBGene00000988;WBGene00000991;WBGene00003773;WBGene00006477;WBGene00007857;WBGene00008167;WBGene00008564;WBGene00008565;WBGene00008566;WBGene00008567;WBGene00009218;WBGene00009980;WBGene00009981;WBGene00010336;WBGene00012394;WBGene00012722;WBGene00012723;WBGene00013284;WBGene00013896;WBGene00014128;WBGene00015565;WBGene00016034;WBGene00017012;WBGene00017123;WBGene00017781;WBGene000…
CHITIN BIOSYNTHESIS	WBGene00000496;WBGene00000497
CHITIN DEGRADATION	WBGene00000503;WBGene00007425;WBGene00007465;WBGene00007466;WBGene00007467;WBGene00007469;WBGene00007470;WBGene00007471;WBGene00007472;WBGene00007473;WBGene00010799;WBGene00010945;WBGene00011157;WBGene00011158;WBGene00011159;WBGene00011161;WBGene00011162;WBGene00011164;WBGene00011166;WBGene00011167;WBGene00011170;WBGene00011196;WBGene00011757;WBGene00011846;WBGene00011848;WBGene00012057;WBGene000…
COLLAGEN BIOSYNTHESIS	WBGene00000253;WBGene00000254;WBGene00001077;WBGene00002497;WBGene00003962;WBGene00003963;WBGene00003964;WBGene00004025;WBGene00004026;WBGene00006592;WBGene00012815;WBGene00013030;WBGene00014807;WBGene00015168;WBGene00015752;WBGene00015773;WBGene00022836;WBGene00077688
CYSTEINE METABOLISM	WBGene00000800;WBGene00001527;WBGene00002249;WBGene00002250;WBGene00003162;WBGene00007533;WBGene00007653;WBGene00008409;WBGene00008490;WBGene00008732;WBGene00009048;WBGene00010380;WBGene00010383;WBGene00010759;WBGene00010941;WBGene00011307;WBGene00011587;WBGene00013866;WBGene00015021;WBGene00015778;WBGene00016629;WBGene00016652;WBGene00017084;WBGene00017387;WBGene00018357;WBGene00018491;WBGene000…
ELECTRON TRANSFER FLAVOPROTEIN	WBGene00002855;WBGene00009187;WBGene00017734
ETC-COMPLEX I	WBGene00001520;WBGene00003061;WBGene00003831;WBGene00006463;WBGene00007684;WBGene00007880;WBGene00008414;WBGene00009051;WBGene00009294;WBGene00009712;WBGene00009740;WBGene00009992;WBGene00010326;WBGene00010957;WBGene00010958;WBGene00010959;WBGene00010961;WBGene00010963;WBGene00010966;WBGene00010967;WBGene00012166;WBGene00012376;WBGene00013094;WBGene00013237;WBGene00013308;WBGene00013406;WBGene000…
ETC-COMPLEX II	WBGene00003225;WBGene00006433;WBGene00009353;WBGene00015391;WBGene00016392
ETC-COMPLEX III	WBGene00000829;WBGene00000869;WBGene00002162;WBGene00009739;WBGene00011679;WBGene00012094;WBGene00012158;WBGene00013854;WBGene00017121;WBGene00019007;WBGene00019937;WBGene00020181;WBGene00020757
ETC-COMPLEX IV	WBGene00000371;WBGene00006519;WBGene00009161;WBGene00010962;WBGene00010964;WBGene00010965;WBGene00011526;WBGene00012354;WBGene00012553;WBGene00012895;WBGene00013854;WBGene00017121;WBGene00017926;WBGene00022170
ETC-COMPLEX V	WBGene00000206;WBGene00000207;WBGene00000209;WBGene00000210;WBGene00000229;WBGene00000230;WBGene00007385;WBGene00010419;WBGene00010960;WBGene00011015;WBGene00011273;WBGene00012040;WBGene00017982;WBGene00019061;WBGene00019880;WBGene00022089;WBGene00022336;WBGene00022582
ETHER LIPID METABOLISM	WBGene00000081;WBGene00003047;WBGene00003906;WBGene00003907;WBGene00004040;WBGene00007210;WBGene00007419;WBGene00007753;WBGene00007755;WBGene00007756;WBGene00008749;WBGene00008776;WBGene00009057;WBGene00009801;WBGene00011423;WBGene00012319;WBGene00013024;WBGene00013080;WBGene00017026;WBGene00017316;WBGene00018756;WBGene00018797;WBGene00019229;WBGene00019747;WBGene00020195;WBGene00020256;WBGene000…
FATTY ACID BIOSYNTHESIS	WBGene00000198;WBGene00001239;WBGene00001240;WBGene00001241;WBGene00001242;WBGene00001243;WBGene00001244;WBGene00001245;WBGene00001247;WBGene00001262;WBGene00001393;WBGene00001394;WBGene00001395;WBGene00001396;WBGene00001397;WBGene00001398;WBGene00001399;WBGene00002891;WBGene00004076;WBGene00004092;WBGene00007857;WBGene00009221;WBGene00009342;WBGene00011173;WBGene00012131;WBGene00013575;WBGene000…
FATTY ACID DEGRADATION OTHER	WBGene00009221;WBGene00011173;WBGene00013575;WBGene00016716;WBGene00018152;WBGene00019920;WBGene00020343;WBGene00022037
FOLATE BIOSYNTHESIS	WBGene00000240;WBGene00000296;WBGene00000298;WBGene00006600;WBGene00011398;WBGene00013646;WBGene00015010;WBGene00020397
FOLATE CYCLE	WBGene00000109;WBGene00000929;WBGene00003214;WBGene00006510;WBGene00007388;WBGene00007974;WBGene00008354;WBGene00009918;WBGene00010988;WBGene00013708;WBGene00015512;WBGene00016957;WBGene00017765;WBGene00017777;WBGene00018174;WBGene00019492;WBGene00022455
FRUCTOSE AND MANNOSE METABOLISM	WBGene00000266;WBGene00007745;WBGene00008780;WBGene00009925;WBGene00010166;WBGene00010416;WBGene00011003;WBGene00011004;WBGene00012722;WBGene00014013;WBGene00015464;WBGene00015678;WBGene00016583;WBGene00019295;WBGene00019813;WBGene00021628;WBGene00022306;WBGene00022456;WBGene00044903
GALACTOSE METABOLISM	WBGene00006461;WBGene00008132;WBGene00011095;WBGene00011832;WBGene00012722;WBGene00014203;WBGene00017071;WBGene00019207;WBGene00019225;WBGene00019895
GLUTAMATE/GLUTAMINE METABOLISM	WBGene00000113;WBGene00001602;WBGene00001603;WBGene00001604;WBGene00001606;WBGene00001607;WBGene00001794;WBGene00003816;WBGene00006762;WBGene00007480;WBGene00008435;WBGene00008546;WBGene00009035;WBGene00009271;WBGene00012326;WBGene00014095;WBGene00015778;WBGene00016333;WBGene00016652;WBGene00019730;WBGene00020146
GLUTATHIONE METABOLISM	WBGene00001527;WBGene00002249;WBGene00002250;WBGene00007516;WBGene00007517;WBGene00008117;WBGene00009165;WBGene00010941;WBGene00011045;WBGene00011393;WBGene00011587;WBGene00012416;WBGene00014028;WBGene00016629;WBGene00016906;WBGene00017084;WBGene00018850;WBGene00019204;WBGene00019846;WBGene00020590;WBGene00021430;WBGene00022377;WBGene00022397
GLYCEROLIPID METABOLISM	WBGene00000107;WBGene00000108;WBGene00000110;WBGene00000111;WBGene00000115;WBGene00000117;WBGene00000118;WBGene00000958;WBGene00000959;WBGene00000960;WBGene00006483;WBGene00007446;WBGene00008749;WBGene00010296;WBGene00010339;WBGene00010408;WBGene00010425;WBGene00011106;WBGene00011543;WBGene00012722;WBGene00015484;WBGene00016704;WBGene00016934;WBGene00016985;WBGene00017261;WBGene00017888;WBGene000…
GLYCEROPHOSPHOLIPID METABOLISM	WBGene00000035;WBGene00000036;WBGene00000038;WBGene00000115;WBGene00000481;WBGene00000509;WBGene00000510;WBGene00000511;WBGene00000512;WBGene00000513;WBGene00000514;WBGene00000515;WBGene00000958;WBGene00000959;WBGene00000960;WBGene00004020;WBGene00004023;WBGene00004040;WBGene00006483;WBGene00006756;WBGene00007328;WBGene00007331;WBGene00007419;WBGene00007446;WBGene00007756;WBGene00007917;WBGene000…
GLYCINE AND THREONINE METABOLISM	WBGene00002249;WBGene00002250;WBGene00003214;WBGene00003960;WBGene00008354;WBGene00009918;WBGene00010456;WBGene00010794;WBGene00010941;WBGene00011291;WBGene00011587;WBGene00011767;WBGene00012007;WBGene00017262;WBGene00017765;WBGene00018174;WBGene00020022;WBGene00020382;WBGene00021787;WBGene00022076
GLYCOLYSIS/GLUCONEOGENESIS	WBGene00000107;WBGene00000108;WBGene00000110;WBGene00000111;WBGene00000115;WBGene00000117;WBGene00000118;WBGene00001404;WBGene00001683;WBGene00001684;WBGene00001685;WBGene00001686;WBGene00002262;WBGene00006601;WBGene00007824;WBGene00007969;WBGene00008230;WBGene00008780;WBGene00009082;WBGene00009126;WBGene00010416;WBGene00010790;WBGene00010791;WBGene00010794;WBGene00011232;WBGene00011474;WBGene000…
GLYOXYLATE AND DICARBOXYLATE METABOLISM	WBGene00001564;WBGene00016892;WBGene00018286;WBGene00018424;WBGene00019604
GUANYLATE CYCLASE	WBGene00000907;WBGene00001528;WBGene00001530;WBGene00001531;WBGene00001532;WBGene00001535;WBGene00001536;WBGene00001538;WBGene00001540;WBGene00001541;WBGene00001542;WBGene00001543;WBGene00001544;WBGene00001545;WBGene00001546;WBGene00001547;WBGene00001548;WBGene00001549;WBGene00001551;WBGene00001552;WBGene00001553;WBGene00001554;WBGene00001555;WBGene00001556;WBGene00001557;WBGene00007314;WBGene000…
HISTIDINE DEGRADATION	WBGene00000111;WBGene00000138;WBGene00000239;WBGene00000775;WBGene00001839;WBGene00006562;WBGene00009813;WBGene00013103;WBGene00020436
INOSITOL PHOSPHATE METABOLISM	WBGene00000001;WBGene00000090;WBGene00000913;WBGene00001177;WBGene00002146;WBGene00002979;WBGene00003475;WBGene00003476;WBGene00003478;WBGene00004036;WBGene00004037;WBGene00004038;WBGene00004039;WBGene00004087;WBGene00004088;WBGene00004089;WBGene00006763;WBGene00006932;WBGene00007620;WBGene00007912;WBGene00008346;WBGene00008765;WBGene00009552;WBGene00010975;WBGene00012016;WBGene00012148;WBGene000…
IRON METABOLISM	WBGene00001033;WBGene00001486;WBGene00001500;WBGene00001501;WBGene00002010;WBGene00009493;WBGene00011526;WBGene00011527;WBGene00012666;WBGene00012885;WBGene00012895;WBGene00013854;WBGene00015021;WBGene00017121;WBGene00019830
ISOLEUCINE DEGRADATION	WBGene00000181;WBGene00001149;WBGene00001150;WBGene00001152;WBGene00001155;WBGene00001156;WBGene00001157;WBGene00001158;WBGene00006518;WBGene00007129;WBGene00009952;WBGene00010035;WBGene00010794;WBGene00012713;WBGene00012799;WBGene00012855;WBGene00014054;WBGene00015125;WBGene00015894;WBGene00016943;WBGene00019406;WBGene00019433;WBGene00019978;WBGene00020347;WBGene00020366;WBGene00020812
KETONE BODY METABOLISM	WBGene00001150;WBGene00001152;WBGene00001155;WBGene00001156;WBGene00001157;WBGene00001158;WBGene00002183;WBGene00006351;WBGene00007129;WBGene00007330;WBGene00010035;WBGene00012608;WBGene00017301;WBGene00017769;WBGene00019978;WBGene00020166;WBGene00020347;WBGene00022150
LEUCINE DEGRADATION	WBGene00001149;WBGene00001154;WBGene00006518;WBGene00008514;WBGene00009319;WBGene00010794;WBGene00012713;WBGene00012799;WBGene00012855;WBGene00014054;WBGene00015326;WBGene00019406;WBGene00020366;WBGene00020812;WBGene00022150
LYSINE DEGRADATION	WBGene00000115;WBGene00001150;WBGene00001152;WBGene00001155;WBGene00001156;WBGene00001157;WBGene00007129;WBGene00010035;WBGene00010052;WBGene00010794;WBGene00014098;WBGene00019819;WBGene00020347;WBGene00020679;WBGene00020950
MET/SAM CYCLE	WBGene00006416;WBGene00006510;WBGene00007533;WBGene00008205;WBGene00009048;WBGene00010988;WBGene00013866;WBGene00015538;WBGene00015540;WBGene00018783;WBGene00019322;WBGene00020491;WBGene00022856
METHIONINE METABOLISM	WBGene00004875;WBGene00006416;WBGene00007236;WBGene00008205;WBGene00009628;WBGene00009636;WBGene00010286;WBGene00012909;WBGene00013870;WBGene00015064;WBGene00015538;WBGene00015540;WBGene00020149
METHYLGLYOXAL DETOXIFICATION	WBGene00000138;WBGene00006448;WBGene00009334;WBGene00012459;WBGene00012722;WBGene00013854;WBGene00017121
MEVALONATE METABOLISM	WBGene00000761;WBGene00009335;WBGene00011058;WBGene00012984;WBGene00017268;WBGene00019460;WBGene00021534;WBGene00044025
MITOCHONDRIAL FATTY ACID DEGRADATION	WBGene00000996;WBGene00001150;WBGene00001152;WBGene00001153;WBGene00001155;WBGene00001156;WBGene00001157;WBGene00001158;WBGene00002183;WBGene00007129;WBGene00007130;WBGene00007175;WBGene00008320;WBGene00008629;WBGene00009622;WBGene00009952;WBGene00010035;WBGene00011122;WBGene00011467;WBGene00011850;WBGene00012177;WBGene00012375;WBGene00012907;WBGene00012970;WBGene00015125;WBGene00015894;WBGene000…
MOLYBDENUM COFACTOR BIOSYNTHESIS	WBGene00003031;WBGene00003384;WBGene00003385;WBGene00009885;WBGene00009908;WBGene00015021;WBGene00018357;WBGene00019633;WBGene00020842
N-GLYCAN BIOSYNTHESIS	WBGene00000269;WBGene00001508;WBGene00001637;WBGene00001638;WBGene00001639;WBGene00001645;WBGene00007043;WBGene00007102;WBGene00007435;WBGene00007464;WBGene00007556;WBGene00008258;WBGene00008411;WBGene00008775;WBGene00009219;WBGene00009583;WBGene00010284;WBGene00010720;WBGene00011193;WBGene00012663;WBGene00013362;WBGene00013497;WBGene00013881;WBGene00015162;WBGene00015767;WBGene00017282;WBGene000…
NICOTINATE AND NICOTINAMIDE METABOLISM	WBGene00003778;WBGene00004049;WBGene00004050;WBGene00004051;WBGene00004052;WBGene00004053;WBGene00004800;WBGene00004801;WBGene00004802;WBGene00004803;WBGene00007698;WBGene00007753;WBGene00007755;WBGene00009176;WBGene00011559;WBGene00011573;WBGene00012295;WBGene00012423;WBGene00013336;WBGene00015124;WBGene00017775;WBGene00019298;WBGene00021395;WBGene00021882;WBGene00022201
OTHER	WBGene00000123;WBGene00000214;WBGene00000215;WBGene00000216;WBGene00000218;WBGene00000245;WBGene00000279;WBGene00000280;WBGene00000281;WBGene00000282;WBGene00000283;WBGene00000284;WBGene00000295;WBGene00000366;WBGene00001002;WBGene00001033;WBGene00001093;WBGene00001130;WBGene00001134;WBGene00001137;WBGene00001405;WBGene00001406;WBGene00001476;WBGene00001477;WBGene00001478;WBGene00001479;WBGene000…
PANTOTHENATE AND COA BIOSYNTHESIS	WBGene00004068;WBGene00006862;WBGene00009138;WBGene00011500;WBGene00022031;WBGene00022171
PENTOSE AND GLUCURONATE INTERCONVERSIONS	WBGene00000984;WBGene00005022;WBGene00010665;WBGene00011003;WBGene00011004;WBGene00011147;WBGene00012722;WBGene00013693;WBGene00016996;WBGene00022130
PENTOSE PHOSPHATE PATHWAY	WBGene00007108;WBGene00008230;WBGene00008506;WBGene00008548;WBGene00011474;WBGene00012015;WBGene00012017;WBGene00012803;WBGene00013301;WBGene00013597;WBGene00015101;WBGene00017166;WBGene00017272;WBGene00017283;WBGene00017818;WBGene00019890;WBGene00020107;WBGene00021286;WBGene00022199
PEROXISOMAL FATTY ACID DEGRADATION	WBGene00000991;WBGene00008167;WBGene00008564;WBGene00008565;WBGene00008566;WBGene00008567;WBGene00009973;WBGene00010336;WBGene00013284;WBGene00017123;WBGene00019022;WBGene00019060
PHENYLALANINE DEGRADATION	WBGene00000239;WBGene00000240;WBGene00001839;WBGene00001993;WBGene00003234;WBGene00006562;WBGene00009232;WBGene00009628;WBGene00016294;WBGene00020146;WBGene00021401
PORPHYRIN METABOLISM	WBGene00011526;WBGene00011527;WBGene00012895
PROLINE METABOLISM	WBGene00000112;WBGene00001077;WBGene00004025;WBGene00004026;WBGene00007197;WBGene00010924;WBGene00012815;WBGene00015773;WBGene00015778;WBGene00015814;WBGene00016652;WBGene00018904;WBGene00020146;WBGene00077688
PROPIONATE DEGRADATION	WBGene00000114;WBGene00001155;WBGene00001794;WBGene00002262;WBGene00006518;WBGene00007175;WBGene00007969;WBGene00008415;WBGene00009439;WBGene00009952;WBGene00010794;WBGene00012608;WBGene00012713;WBGene00012799;WBGene00014054;WBGene00014202;WBGene00015125;WBGene00016943;WBGene00017301;WBGene00017864;WBGene00018701
PURINE METABOLISM	WBGene00000068;WBGene00000069;WBGene00000071;WBGene00001823;WBGene00002879;WBGene00003254;WBGene00003579;WBGene00003583;WBGene00004091;WBGene00004391;WBGene00004392;WBGene00007753;WBGene00007755;WBGene00008443;WBGene00008458;WBGene00008654;WBGene00009119;WBGene00009126;WBGene00009531;WBGene00010083;WBGene00010697;WBGene00010912;WBGene00011064;WBGene00011128;WBGene00011146;WBGene00011407;WBGene000…
PYRIMIDINE METABOLISM	WBGene00000391;WBGene00000392;WBGene00000963;WBGene00000964;WBGene00001823;WBGene00003254;WBGene00004248;WBGene00004259;WBGene00004391;WBGene00004392;WBGene00006568;WBGene00007089;WBGene00007753;WBGene00007755;WBGene00007812;WBGene00008131;WBGene00008948;WBGene00009119;WBGene00009575;WBGene00010609;WBGene00010697;WBGene00011272;WBGene00011559;WBGene00012316;WBGene00012423;WBGene00014034;WBGene000…
PYRUVATE METABOLISM	WBGene00004258;WBGene00007824;WBGene00009082;WBGene00009334;WBGene00010780;WBGene00010794;WBGene00011510;WBGene00011893;WBGene00012983;WBGene00013854;WBGene00015413;WBGene00017121;WBGene00021345
RETINOL METABOLISM	WBGene00000967;WBGene00000976;WBGene00000982;WBGene00007780;WBGene00010063;WBGene00010408;WBGene00010790;WBGene00010791;WBGene00012914;WBGene00017060;WBGene00018755;WBGene00019240
RIBOFLAVIN METABOLISM	WBGene00004020;WBGene00004023;WBGene00007328;WBGene00007331;WBGene00007753;WBGene00007755;WBGene00008531;WBGene00008801;WBGene00008802;WBGene00009146;WBGene00011224;WBGene00011262;WBGene00011271;WBGene00011879;WBGene00014076;WBGene00015161;WBGene00016152;WBGene00018696;WBGene00020471;WBGene00021626;WBGene00022181;WBGene00022246;WBGene00022379;WBGene00022770;WBGene00044637;WBGene00206373
ROS METABOLISM	WBGene00000830;WBGene00000831;WBGene00004930;WBGene00004931;WBGene00004932;WBGene00004933;WBGene00006434;WBGene00007036;WBGene00009554;WBGene00011110;WBGene00013220;WBGene00015553;WBGene00021401
SELENOCOMPOUND METABOLISM	WBGene00004091;WBGene00005663;WBGene00007533;WBGene00007653;WBGene00008379;WBGene00008490;WBGene00008732;WBGene00009048;WBGene00010759;WBGene00012867;WBGene00013041;WBGene00013151;WBGene00014228;WBGene00015553;WBGene00017442;WBGene00019094;WBGene00019096;WBGene00019962;WBGene00020797;WBGene00022856
SERINE METABOLISM	WBGene00003214;WBGene00007533;WBGene00007836;WBGene00009048;WBGene00009177;WBGene00010456;WBGene00011767;WBGene00011932;WBGene00013379;WBGene00013866;WBGene00013920;WBGene00015733;WBGene00016020;WBGene00018398;WBGene00018783;WBGene00021787;WBGene00022856
SPHINGOLIPID METABOLISM	WBGene00000211;WBGene00000212;WBGene00000213;WBGene00002043;WBGene00002044;WBGene00004892;WBGene00004893;WBGene00004894;WBGene00004981;WBGene00006418;WBGene00006505;WBGene00007918;WBGene00008706;WBGene00008749;WBGene00009192;WBGene00010769;WBGene00011037;WBGene00011095;WBGene00011517;WBGene00011832;WBGene00011932;WBGene00012105;WBGene00012663;WBGene00013197;WBGene00013497;WBGene00013670;WBGene000…
STARCH AND SUCROSE METABOLISM	WBGene00001649;WBGene00001793;WBGene00006602;WBGene00006603;WBGene00006607;WBGene00006608;WBGene00006609;WBGene00006610;WBGene00006611;WBGene00006863;WBGene00008780;WBGene00010416;WBGene00010665;WBGene00011050;WBGene00011409;WBGene00012020;WBGene00012803;WBGene00013597;WBGene00016810;WBGene00016848;WBGene00016996;WBGene00017071;WBGene00017103;WBGene00019207;WBGene00019890;WBGene00019895;WBGene000…
STEROID METABOLISM OTHER	WBGene00007102;WBGene00009635
SULFUR METABOLISM	WBGene00004091;WBGene00007653;WBGene00007753;WBGene00007755;WBGene00007886;WBGene00008409;WBGene00008490;WBGene00008538;WBGene00008732;WBGene00010380;WBGene00010383;WBGene00010397;WBGene00010759;WBGene00011307;WBGene00012390;WBGene00013854;WBGene00017121;WBGene00017387;WBGene00019094;WBGene00019096;WBGene00019962;WBGene00020797;WBGene00022006;WBGene00022007;WBGene00044063
TAURINE AND HYPOTAURINE METABOLISM	WBGene00006762;WBGene00011393;WBGene00012416;WBGene00016906;WBGene00019204;WBGene00020590;WBGene00022397
TRICARBOXYLIC ACID CYCLE	WBGene00000040;WBGene00000041;WBGene00000833;WBGene00001503;WBGene00003162;WBGene00003225;WBGene00006433;WBGene00007150;WBGene00007350;WBGene00007942;WBGene00007993;WBGene00009353;WBGene00009440;WBGene00009664;WBGene00009812;WBGene00010317;WBGene00010780;WBGene00010794;WBGene00014098;WBGene00015391;WBGene00016266;WBGene00016392;WBGene00016844;WBGene00016995;WBGene00017759;WBGene00018491;WBGene000…
TRYPTOPHAN DEGRADATION	WBGene00000107;WBGene00000108;WBGene00000110;WBGene00000115;WBGene00000117;WBGene00000118;WBGene00000138;WBGene00000239;WBGene00000830;WBGene00000831;WBGene00001839;WBGene00006562;WBGene00006600;WBGene00009232;WBGene00010595;WBGene00011088;WBGene00011089;WBGene00013220;WBGene00015802;WBGene00016201;WBGene00017051;WBGene00022104
TYROSINE METABOLISM	WBGene00000111;WBGene00000138;WBGene00000239;WBGene00000296;WBGene00001790;WBGene00001791;WBGene00001843;WBGene00001993;WBGene00006541;WBGene00006562;WBGene00009001;WBGene00009628;WBGene00010661;WBGene00015332;WBGene00015334;WBGene00015778;WBGene00016294;WBGene00016419;WBGene00016652;WBGene00019620;WBGene00020146;WBGene00021553;WBGene00021817;WBGene00022231
UBIQUINONE METABOLISM	WBGene00000536;WBGene00000762;WBGene00000763;WBGene00000765;WBGene00000766;WBGene00008669;WBGene00009628;WBGene00015778;WBGene00016652;WBGene00020146;WBGene00022849
UGT ENZYME	WBGene00007070;WBGene00007072;WBGene00007073;WBGene00007402;WBGene00007422;WBGene00007455;WBGene00007650;WBGene00007885;WBGene00007946;WBGene00008097;WBGene00008485;WBGene00008486;WBGene00008583;WBGene00009255;WBGene00009450;WBGene00010904;WBGene00011006;WBGene00011238;WBGene00011340;WBGene00011452;WBGene00011453;WBGene00011564;WBGene00012013;WBGene00013900;WBGene00013901;WBGene00013903;WBGene000…
VACUOLAR ATP-ASE	WBGene00004959;WBGene00006768;WBGene00006910;WBGene00006911;WBGene00006912;WBGene00006913;WBGene00006914;WBGene00006915;WBGene00006916;WBGene00006917;WBGene00006918;WBGene00006919;WBGene00006920;WBGene00006921;WBGene00009882;WBGene00010130;WBGene00013025;WBGene00018698;WBGene00020507;WBGene00021952
VALINE DEGRADATION	WBGene00000114;WBGene00001149;WBGene00001150;WBGene00001152;WBGene00001155;WBGene00001156;WBGene00001157;WBGene00001158;WBGene00001794;WBGene00006518;WBGene00007122;WBGene00007129;WBGene00010035;WBGene00010794;WBGene00012713;WBGene00012799;WBGene00012855;WBGene00014054;WBGene00015894;WBGene00016943;WBGene00017301;WBGene00017874;WBGene00019406;WBGene00019433;WBGene00019978;WBGene00020347;WBGene000…
VITAMIN B12 ENZYME	WBGene00006510;WBGene00010988;WBGene00014202
VITAMIN B12 METABOLISM	WBGene00003411;WBGene00013577;WBGene00016144
VITAMIN B6 METABOLISM	WBGene00018996;WBGene00019008

## Sheet: LEVEL 4
ALANINE METABOLISM	WBGene00011088;WBGene00011089;WBGene00011767;WBGene00015021;WBGene00015802;WBGene00016333;WBGene00016629;WBGene00017442;WBGene00018357;WBGene00019633;WBGene00020382;WBGene00020842
AMINO SUGAR AND NUCLEOTIDE SUGAR METABOLISM	WBGene00000496;WBGene00000497;WBGene00000503;WBGene00001646;WBGene00001647;WBGene00005019;WBGene00005022;WBGene00007425;WBGene00007465;WBGene00007466;WBGene00007467;WBGene00007469;WBGene00007470;WBGene00007471;WBGene00007472;WBGene00007473;WBGene00007965;WBGene00008132;WBGene00008546;WBGene00008780;WBGene00009006;WBGene00009035;WBGene00010308;WBGene00010416;WBGene00010665;WBGene00010799;WBGene000…
AMINOACYL-TRNA BIOSYNTHESIS	WBGene00000196;WBGene00000197;WBGene00000800;WBGene00001094;WBGene00001095;WBGene00001336;WBGene00001337;WBGene00001338;WBGene00001497;WBGene00001498;WBGene00001744;WBGene00002001;WBGene00002152;WBGene00002153;WBGene00002238;WBGene00003073;WBGene00003074;WBGene00003415;WBGene00003815;WBGene00004189;WBGene00004190;WBGene00004679;WBGene00004680;WBGene00005662;WBGene00005663;WBGene00006617;WBGene000…
ARGININE METABOLISM	WBGene00000108;WBGene00000110;WBGene00000112;WBGene00000117;WBGene00000118;WBGene00000138;WBGene00003844;WBGene00007507;WBGene00007508;WBGene00007509;WBGene00008408;WBGene00009706;WBGene00010924;WBGene00011938;WBGene00013894;WBGene00015509;WBGene00015814;WBGene00016657;WBGene00017975;WBGene00018764;WBGene00018904;WBGene00020658;WBGene00021128
ASCAROSIDE BIOSYNTHESIS	WBGene00000198;WBGene00000991;WBGene00001239;WBGene00002891;WBGene00008564;WBGene00008565;WBGene00008566;WBGene00008567;WBGene00013284;WBGene00017123;WBGene00019060;WBGene00020517
ASPARTATE/ASPARAGINE METABOLISM	WBGene00003816;WBGene00004259;WBGene00006762;WBGene00007756;WBGene00008127;WBGene00011064;WBGene00015778;WBGene00016509;WBGene00016652;WBGene00017565;WBGene00017648;WBGene00019730;WBGene00020146
BCFA BIOSYNTHESIS	WBGene00000198;WBGene00001243;WBGene00001244;WBGene00002891;WBGene00009342;WBGene00020517
BIOSYNTHESIS OF BILE ACID-LIKE MOLECULES	WBGene00000905;WBGene00000988;WBGene00000991;WBGene00003773;WBGene00006477;WBGene00007857;WBGene00008167;WBGene00008564;WBGene00008565;WBGene00008566;WBGene00008567;WBGene00009218;WBGene00009980;WBGene00009981;WBGene00010336;WBGene00012394;WBGene00012722;WBGene00012723;WBGene00013284;WBGene00013896;WBGene00014128;WBGene00015565;WBGene00016034;WBGene00017012;WBGene00017123;WBGene00017781;WBGene000…
CHITIN BIOSYNTHESIS	WBGene00000496;WBGene00000497
CHITIN DEGRADATION	WBGene00000503;WBGene00007425;WBGene00007465;WBGene00007466;WBGene00007467;WBGene00007469;WBGene00007470;WBGene00007471;WBGene00007472;WBGene00007473;WBGene00010799;WBGene00010945;WBGene00011157;WBGene00011158;WBGene00011159;WBGene00011161;WBGene00011162;WBGene00011164;WBGene00011166;WBGene00011167;WBGene00011170;WBGene00011196;WBGene00011757;WBGene00011846;WBGene00011848;WBGene00012057;WBGene000…
COLLAGEN BIOSYNTHESIS	WBGene00000253;WBGene00000254;WBGene00001077;WBGene00002497;WBGene00003962;WBGene00003963;WBGene00003964;WBGene00004025;WBGene00004026;WBGene00006592;WBGene00012815;WBGene00013030;WBGene00014807;WBGene00015168;WBGene00015752;WBGene00015773;WBGene00022836;WBGene00077688
CYSTEINE METABOLISM	WBGene00000800;WBGene00001527;WBGene00002249;WBGene00002250;WBGene00003162;WBGene00007533;WBGene00007653;WBGene00008409;WBGene00008490;WBGene00008732;WBGene00009048;WBGene00010380;WBGene00010383;WBGene00010759;WBGene00010941;WBGene00011307;WBGene00011587;WBGene00013866;WBGene00015021;WBGene00015778;WBGene00016629;WBGene00016652;WBGene00017084;WBGene00017387;WBGene00018357;WBGene00018491;WBGene000…
ELECTRON TRANSFER FLAVOPROTEIN	WBGene00002855;WBGene00009187;WBGene00017734
ETC-COMPLEX I	WBGene00001520;WBGene00003061;WBGene00003831;WBGene00006463;WBGene00007684;WBGene00007880;WBGene00008414;WBGene00009051;WBGene00009294;WBGene00009712;WBGene00009740;WBGene00009992;WBGene00010326;WBGene00010957;WBGene00010958;WBGene00010959;WBGene00010961;WBGene00010963;WBGene00010966;WBGene00010967;WBGene00012166;WBGene00012376;WBGene00013094;WBGene00013237;WBGene00013308;WBGene00013406;WBGene000…
ETC-COMPLEX II	WBGene00003225;WBGene00006433;WBGene00009353;WBGene00015391;WBGene00016392
ETC-COMPLEX III	WBGene00000829;WBGene00000869;WBGene00002162;WBGene00009739;WBGene00011679;WBGene00012094;WBGene00012158;WBGene00013854;WBGene00017121;WBGene00019007;WBGene00019937;WBGene00020181;WBGene00020757
ETC-COMPLEX IV	WBGene00000371;WBGene00006519;WBGene00009161;WBGene00010962;WBGene00010964;WBGene00010965;WBGene00011526;WBGene00012354;WBGene00012553;WBGene00012895;WBGene00013854;WBGene00017121;WBGene00017926;WBGene00022170
ETC-COMPLEX V	WBGene00000206;WBGene00000207;WBGene00000209;WBGene00000210;WBGene00000229;WBGene00000230;WBGene00007385;WBGene00010419;WBGene00010960;WBGene00011015;WBGene00011273;WBGene00012040;WBGene00017982;WBGene00019061;WBGene00019880;WBGene00022089;WBGene00022336;WBGene00022582
ETHER LIPID METABOLISM	WBGene00000081;WBGene00003047;WBGene00003906;WBGene00003907;WBGene00004040;WBGene00007210;WBGene00007419;WBGene00007753;WBGene00007755;WBGene00007756;WBGene00008749;WBGene00008776;WBGene00009057;WBGene00009801;WBGene00011423;WBGene00012319;WBGene00013024;WBGene00013080;WBGene00017026;WBGene00017316;WBGene00018756;WBGene00018797;WBGene00019229;WBGene00019747;WBGene00020195;WBGene00020256;WBGene000…
FATTY ACID BIOSYNTHESIS OTHER	WBGene00001262;WBGene00004076;WBGene00004092;WBGene00007857;WBGene00009221;WBGene00009342;WBGene00011173;WBGene00012131;WBGene00013575;WBGene00015887;WBGene00015889;WBGene00016511;WBGene00016716;WBGene00017781;WBGene00018152;WBGene00019404;WBGene00019920;WBGene00020166;WBGene00020258;WBGene00020267;WBGene00020268;WBGene00020343;WBGene00020989;WBGene00022037
FATTY ACID DEGRADATION OTHER	WBGene00009221;WBGene00011173;WBGene00013575;WBGene00016716;WBGene00018152;WBGene00019920;WBGene00020343;WBGene00022037
FOLATE BIOSYNTHESIS	WBGene00000240;WBGene00000296;WBGene00000298;WBGene00006600;WBGene00011398;WBGene00013646;WBGene00015010;WBGene00020397
FOLATE CYCLE	WBGene00000109;WBGene00000929;WBGene00003214;WBGene00006510;WBGene00007388;WBGene00007974;WBGene00008354;WBGene00009918;WBGene00010988;WBGene00013708;WBGene00015512;WBGene00016957;WBGene00017765;WBGene00017777;WBGene00018174;WBGene00019492;WBGene00022455
FRUCTOSE AND MANNOSE METABOLISM	WBGene00000266;WBGene00007745;WBGene00008780;WBGene00009925;WBGene00010166;WBGene00010416;WBGene00011003;WBGene00011004;WBGene00012722;WBGene00014013;WBGene00015464;WBGene00015678;WBGene00016583;WBGene00019295;WBGene00019813;WBGene00021628;WBGene00022306;WBGene00022456;WBGene00044903
GALACTOSE METABOLISM	WBGene00006461;WBGene00008132;WBGene00011095;WBGene00011832;WBGene00012722;WBGene00014203;WBGene00017071;WBGene00019207;WBGene00019225;WBGene00019895
GLUTAMATE/GLUTAMINE METABOLISM	WBGene00000113;WBGene00001602;WBGene00001603;WBGene00001604;WBGene00001606;WBGene00001607;WBGene00001794;WBGene00003816;WBGene00006762;WBGene00007480;WBGene00008435;WBGene00008546;WBGene00009035;WBGene00009271;WBGene00012326;WBGene00014095;WBGene00015778;WBGene00016333;WBGene00016652;WBGene00019730;WBGene00020146
GLUTATHIONE METABOLISM	WBGene00001527;WBGene00002249;WBGene00002250;WBGene00007516;WBGene00007517;WBGene00008117;WBGene00009165;WBGene00010941;WBGene00011045;WBGene00011393;WBGene00011587;WBGene00012416;WBGene00014028;WBGene00016629;WBGene00016906;WBGene00017084;WBGene00018850;WBGene00019204;WBGene00019846;WBGene00020590;WBGene00021430;WBGene00022377;WBGene00022397
GLYCEROLIPID METABOLISM	WBGene00000107;WBGene00000108;WBGene00000110;WBGene00000111;WBGene00000115;WBGene00000117;WBGene00000118;WBGene00000958;WBGene00000959;WBGene00000960;WBGene00006483;WBGene00007446;WBGene00008749;WBGene00010296;WBGene00010339;WBGene00010408;WBGene00010425;WBGene00011106;WBGene00011543;WBGene00012722;WBGene00015484;WBGene00016704;WBGene00016934;WBGene00016985;WBGene00017261;WBGene00017888;WBGene000…
GLYCEROPHOSPHOLIPID METABOLISM	WBGene00000035;WBGene00000036;WBGene00000038;WBGene00000115;WBGene00000481;WBGene00000509;WBGene00000510;WBGene00000511;WBGene00000512;WBGene00000513;WBGene00000514;WBGene00000515;WBGene00000958;WBGene00000959;WBGene00000960;WBGene00004020;WBGene00004023;WBGene00004040;WBGene00006483;WBGene00006756;WBGene00007328;WBGene00007331;WBGene00007419;WBGene00007446;WBGene00007756;WBGene00007917;WBGene000…
GLYCINE AND THREONINE METABOLISM OTHER	WBGene00002249;WBGene00002250;WBGene00003214;WBGene00003960;WBGene00008354;WBGene00009918;WBGene00010456;WBGene00010794;WBGene00010941;WBGene00011291;WBGene00011587;WBGene00011767;WBGene00012007;WBGene00017262;WBGene00017765;WBGene00018174;WBGene00020022;WBGene00020382;WBGene00021787;WBGene00022076
GLYCINE CLEAVAGE SYSTEM	WBGene00008354;WBGene00009918;WBGene00010794;WBGene00017765;WBGene00020022
GLYCOLYSIS/GLUCONEOGENESIS	WBGene00000107;WBGene00000108;WBGene00000110;WBGene00000111;WBGene00000115;WBGene00000117;WBGene00000118;WBGene00001404;WBGene00001683;WBGene00001684;WBGene00001685;WBGene00001686;WBGene00002262;WBGene00006601;WBGene00007824;WBGene00007969;WBGene00008230;WBGene00008780;WBGene00009082;WBGene00009126;WBGene00010416;WBGene00010790;WBGene00010791;WBGene00010794;WBGene00011232;WBGene00011474;WBGene000…
GLYOXYLATE AND DICARBOXYLATE METABOLISM	WBGene00001564;WBGene00016892;WBGene00018286;WBGene00018424;WBGene00019604
GUANYLATE CYCLASE	WBGene00000907;WBGene00001528;WBGene00001530;WBGene00001531;WBGene00001532;WBGene00001535;WBGene00001536;WBGene00001538;WBGene00001540;WBGene00001541;WBGene00001542;WBGene00001543;WBGene00001544;WBGene00001545;WBGene00001546;WBGene00001547;WBGene00001548;WBGene00001549;WBGene00001551;WBGene00001552;WBGene00001553;WBGene00001554;WBGene00001555;WBGene00001556;WBGene00001557;WBGene00007314;WBGene000…
HISTIDINE DEGRADATION	WBGene00000111;WBGene00000138;WBGene00000239;WBGene00000775;WBGene00001839;WBGene00006562;WBGene00009813;WBGene00013103;WBGene00020436
INOSITOL PHOSPHATE METABOLISM	WBGene00000001;WBGene00000090;WBGene00000913;WBGene00001177;WBGene00002146;WBGene00002979;WBGene00003475;WBGene00003476;WBGene00003478;WBGene00004036;WBGene00004037;WBGene00004038;WBGene00004039;WBGene00004087;WBGene00004088;WBGene00004089;WBGene00006763;WBGene00006932;WBGene00007620;WBGene00007912;WBGene00008346;WBGene00008765;WBGene00009552;WBGene00010975;WBGene00012016;WBGene00012148;WBGene000…
IRON METABOLISM	WBGene00001033;WBGene00001486;WBGene00001500;WBGene00001501;WBGene00002010;WBGene00009493;WBGene00011526;WBGene00011527;WBGene00012666;WBGene00012885;WBGene00012895;WBGene00013854;WBGene00015021;WBGene00017121;WBGene00019830
ISOLEUCINE DEGRADATION	WBGene00000181;WBGene00001149;WBGene00001150;WBGene00001152;WBGene00001155;WBGene00001156;WBGene00001157;WBGene00001158;WBGene00006518;WBGene00007129;WBGene00009952;WBGene00010035;WBGene00010794;WBGene00012713;WBGene00012799;WBGene00012855;WBGene00014054;WBGene00015125;WBGene00015894;WBGene00016943;WBGene00019406;WBGene00019433;WBGene00019978;WBGene00020347;WBGene00020366;WBGene00020812
KETONE BODY METABOLISM	WBGene00001150;WBGene00001152;WBGene00001155;WBGene00001156;WBGene00001157;WBGene00001158;WBGene00002183;WBGene00006351;WBGene00007129;WBGene00007330;WBGene00010035;WBGene00012608;WBGene00017301;WBGene00017769;WBGene00019978;WBGene00020166;WBGene00020347;WBGene00022150
LEUCINE DEGRADATION	WBGene00001149;WBGene00001154;WBGene00006518;WBGene00008514;WBGene00009319;WBGene00010794;WBGene00012713;WBGene00012799;WBGene00012855;WBGene00014054;WBGene00015326;WBGene00019406;WBGene00020366;WBGene00020812;WBGene00022150
LYSINE DEGRADATION	WBGene00000115;WBGene00001150;WBGene00001152;WBGene00001155;WBGene00001156;WBGene00001157;WBGene00007129;WBGene00010035;WBGene00010052;WBGene00010794;WBGene00014098;WBGene00019819;WBGene00020347;WBGene00020679;WBGene00020950
MET/SAM CYCLE	WBGene00006416;WBGene00006510;WBGene00007533;WBGene00008205;WBGene00009048;WBGene00010988;WBGene00013866;WBGene00015538;WBGene00015540;WBGene00018783;WBGene00019322;WBGene00020491;WBGene00022856
METHIONINE SALVAGE	WBGene00004875;WBGene00006416;WBGene00007236;WBGene00008205;WBGene00009628;WBGene00009636;WBGene00010286;WBGene00012909;WBGene00013870;WBGene00015064;WBGene00015538;WBGene00015540;WBGene00020149
METHYLGLYOXAL DETOXIFICATION	WBGene00000138;WBGene00006448;WBGene00009334;WBGene00012459;WBGene00012722;WBGene00013854;WBGene00017121
MEVALONATE METABOLISM	WBGene00000761;WBGene00009335;WBGene00011058;WBGene00012984;WBGene00017268;WBGene00019460;WBGene00021534;WBGene00044025
MITOCHONDRIAL FATTY ACID DEGRADATION	WBGene00000996;WBGene00001150;WBGene00001152;WBGene00001153;WBGene00001155;WBGene00001156;WBGene00001157;WBGene00001158;WBGene00002183;WBGene00007129;WBGene00007130;WBGene00007175;WBGene00008320;WBGene00008629;WBGene00009622;WBGene00009952;WBGene00010035;WBGene00011122;WBGene00011467;WBGene00011850;WBGene00012177;WBGene00012375;WBGene00012907;WBGene00012970;WBGene00015125;WBGene00015894;WBGene000…
MOLYBDENUM COFACTOR BIOSYNTHESIS	WBGene00003031;WBGene00003384;WBGene00003385;WBGene00009885;WBGene00009908;WBGene00015021;WBGene00018357;WBGene00019633;WBGene00020842
MUFA BIOSYNTHESIS	WBGene00000198;WBGene00001239;WBGene00001240;WBGene00001241;WBGene00001242;WBGene00001243;WBGene00001244;WBGene00001245;WBGene00001247;WBGene00001394;WBGene00001397;WBGene00001398;WBGene00001399;WBGene00002891;WBGene00020517
N-GLYCAN BIOSYNTHESIS	WBGene00000269;WBGene00001508;WBGene00001637;WBGene00001638;WBGene00001639;WBGene00001645;WBGene00007043;WBGene00007102;WBGene00007435;WBGene00007464;WBGene00007556;WBGene00008258;WBGene00008411;WBGene00008775;WBGene00009219;WBGene00009583;WBGene00010284;WBGene00010720;WBGene00011193;WBGene00012663;WBGene00013362;WBGene00013497;WBGene00013881;WBGene00015162;WBGene00015767;WBGene00017282;WBGene000…
NICOTINATE AND NICOTINAMIDE METABOLISM	WBGene00003778;WBGene00004049;WBGene00004050;WBGene00004051;WBGene00004052;WBGene00004053;WBGene00004800;WBGene00004801;WBGene00004802;WBGene00004803;WBGene00007698;WBGene00007753;WBGene00007755;WBGene00009176;WBGene00011559;WBGene00011573;WBGene00012295;WBGene00012423;WBGene00013336;WBGene00015124;WBGene00017775;WBGene00019298;WBGene00021395;WBGene00021882;WBGene00022201
OTHER	WBGene00000123;WBGene00000214;WBGene00000215;WBGene00000216;WBGene00000218;WBGene00000245;WBGene00000279;WBGene00000280;WBGene00000281;WBGene00000282;WBGene00000283;WBGene00000284;WBGene00000295;WBGene00000366;WBGene00001002;WBGene00001033;WBGene00001093;WBGene00001130;WBGene00001134;WBGene00001137;WBGene00001405;WBGene00001406;WBGene00001476;WBGene00001477;WBGene00001478;WBGene00001479;WBGene000…
PANTOTHENATE AND COA BIOSYNTHESIS	WBGene00004068;WBGene00006862;WBGene00009138;WBGene00011500;WBGene00022031;WBGene00022171
PENTOSE AND GLUCURONATE INTERCONVERSIONS	WBGene00000984;WBGene00005022;WBGene00010665;WBGene00011003;WBGene00011004;WBGene00011147;WBGene00012722;WBGene00013693;WBGene00016996;WBGene00022130
PENTOSE PHOSPHATE PATHWAY	WBGene00007108;WBGene00008230;WBGene00008506;WBGene00008548;WBGene00011474;WBGene00012015;WBGene00012017;WBGene00012803;WBGene00013301;WBGene00013597;WBGene00015101;WBGene00017166;WBGene00017272;WBGene00017283;WBGene00017818;WBGene00019890;WBGene00020107;WBGene00021286;WBGene00022199
PEROXISOMAL FATTY ACID DEGRADATION	WBGene00000991;WBGene00008167;WBGene00008564;WBGene00008565;WBGene00008566;WBGene00008567;WBGene00009973;WBGene00010336;WBGene00013284;WBGene00017123;WBGene00019022;WBGene00019060
PHENYLALANINE DEGRADATION	WBGene00000239;WBGene00000240;WBGene00001839;WBGene00001993;WBGene00003234;WBGene00006562;WBGene00009232;WBGene00009628;WBGene00016294;WBGene00020146;WBGene00021401
PORPHYRIN METABOLISM	WBGene00011526;WBGene00011527;WBGene00012895
PROLINE METABOLISM	WBGene00000112;WBGene00001077;WBGene00004025;WBGene00004026;WBGene00007197;WBGene00010924;WBGene00012815;WBGene00015773;WBGene00015778;WBGene00015814;WBGene00016652;WBGene00018904;WBGene00020146;WBGene00077688
PROPIONATE DEGRADATION CANONICAL	WBGene00008415;WBGene00014202;WBGene00017864;WBGene00018701
PROPIONATE DEGRADATION OTHER	WBGene00001794;WBGene00002262;WBGene00006518;WBGene00007175;WBGene00007969;WBGene00009439;WBGene00009952;WBGene00010794;WBGene00012713;WBGene00012799;WBGene00014054;WBGene00015125
PROPIONATE DEGRADATION SHUNT	WBGene00000114;WBGene00001155;WBGene00012608;WBGene00016943;WBGene00017301
PUFA BIOSYNTHESIS	WBGene00000198;WBGene00001239;WBGene00001240;WBGene00001393;WBGene00001394;WBGene00001395;WBGene00001396;WBGene00002891;WBGene00020517
PURINE METABOLISM	WBGene00000068;WBGene00000069;WBGene00000071;WBGene00001823;WBGene00002879;WBGene00003254;WBGene00003579;WBGene00003583;WBGene00004091;WBGene00004391;WBGene00004392;WBGene00007753;WBGene00007755;WBGene00008443;WBGene00008458;WBGene00008654;WBGene00009119;WBGene00009126;WBGene00009531;WBGene00010083;WBGene00010697;WBGene00010912;WBGene00011064;WBGene00011128;WBGene00011146;WBGene00011407;WBGene000…
PYRIMIDINE METABOLISM	WBGene00000391;WBGene00000392;WBGene00000963;WBGene00000964;WBGene00001823;WBGene00003254;WBGene00004248;WBGene00004259;WBGene00004391;WBGene00004392;WBGene00006568;WBGene00007089;WBGene00007753;WBGene00007755;WBGene00007812;WBGene00008131;WBGene00008948;WBGene00009119;WBGene00009575;WBGene00010609;WBGene00010697;WBGene00011272;WBGene00011559;WBGene00012316;WBGene00012423;WBGene00014034;WBGene000…
PYRUVATE METABOLISM	WBGene00004258;WBGene00007824;WBGene00009082;WBGene00009334;WBGene00010780;WBGene00010794;WBGene00011510;WBGene00011893;WBGene00012983;WBGene00013854;WBGene00015413;WBGene00017121;WBGene00021345
RETINOL METABOLISM	WBGene00000967;WBGene00000976;WBGene00000982;WBGene00007780;WBGene00010063;WBGene00010408;WBGene00010790;WBGene00010791;WBGene00012914;WBGene00017060;WBGene00018755;WBGene00019240
RIBOFLAVIN METABOLISM	WBGene00004020;WBGene00004023;WBGene00007328;WBGene00007331;WBGene00007753;WBGene00007755;WBGene00008531;WBGene00008801;WBGene00008802;WBGene00009146;WBGene00011224;WBGene00011262;WBGene00011271;WBGene00011879;WBGene00014076;WBGene00015161;WBGene00016152;WBGene00018696;WBGene00020471;WBGene00021626;WBGene00022181;WBGene00022246;WBGene00022379;WBGene00022770;WBGene00044637;WBGene00206373
ROS METABOLISM	WBGene00000830;WBGene00000831;WBGene00004930;WBGene00004931;WBGene00004932;WBGene00004933;WBGene00006434;WBGene00007036;WBGene00009554;WBGene00011110;WBGene00013220;WBGene00015553;WBGene00021401
SELENOCOMPOUND METABOLISM	WBGene00004091;WBGene00005663;WBGene00007533;WBGene00007653;WBGene00008379;WBGene00008490;WBGene00008732;WBGene00009048;WBGene00010759;WBGene00012867;WBGene00013041;WBGene00013151;WBGene00014228;WBGene00015553;WBGene00017442;WBGene00019094;WBGene00019096;WBGene00019962;WBGene00020797;WBGene00022856
SERINE METABOLISM	WBGene00003214;WBGene00007533;WBGene00007836;WBGene00009048;WBGene00009177;WBGene00010456;WBGene00011767;WBGene00011932;WBGene00013379;WBGene00013866;WBGene00013920;WBGene00015733;WBGene00016020;WBGene00018398;WBGene00018783;WBGene00021787;WBGene00022856
SPHINGOLIPID METABOLISM	WBGene00000211;WBGene00000212;WBGene00000213;WBGene00002043;WBGene00002044;WBGene00004892;WBGene00004893;WBGene00004894;WBGene00004981;WBGene00006418;WBGene00006505;WBGene00007918;WBGene00008706;WBGene00008749;WBGene00009192;WBGene00010769;WBGene00011037;WBGene00011095;WBGene00011517;WBGene00011832;WBGene00011932;WBGene00012105;WBGene00012663;WBGene00013197;WBGene00013497;WBGene00013670;WBGene000…
STARCH AND SUCROSE METABOLISM	WBGene00001649;WBGene00001793;WBGene00006602;WBGene00006603;WBGene00006607;WBGene00006608;WBGene00006609;WBGene00006610;WBGene00006611;WBGene00006863;WBGene00008780;WBGene00010416;WBGene00010665;WBGene00011050;WBGene00011409;WBGene00012020;WBGene00012803;WBGene00013597;WBGene00016810;WBGene00016848;WBGene00016996;WBGene00017071;WBGene00017103;WBGene00019207;WBGene00019890;WBGene00019895;WBGene000…
STEROID METABOLISM OTHER	WBGene00007102;WBGene00009635
SULFUR METABOLISM	WBGene00004091;WBGene00007653;WBGene00007753;WBGene00007755;WBGene00007886;WBGene00008409;WBGene00008490;WBGene00008538;WBGene00008732;WBGene00010380;WBGene00010383;WBGene00010397;WBGene00010759;WBGene00011307;WBGene00012390;WBGene00013854;WBGene00017121;WBGene00017387;WBGene00019094;WBGene00019096;WBGene00019962;WBGene00020797;WBGene00022006;WBGene00022007;WBGene00044063
TAURINE AND HYPOTAURINE METABOLISM	WBGene00006762;WBGene00011393;WBGene00012416;WBGene00016906;WBGene00019204;WBGene00020590;WBGene00022397
TRICARBOXYLIC ACID CYCLE	WBGene00000040;WBGene00000041;WBGene00000833;WBGene00001503;WBGene00003162;WBGene00003225;WBGene00006433;WBGene00007150;WBGene00007350;WBGene00007942;WBGene00007993;WBGene00009353;WBGene00009440;WBGene00009664;WBGene00009812;WBGene00010317;WBGene00010780;WBGene00010794;WBGene00014098;WBGene00015391;WBGene00016266;WBGene00016392;WBGene00016844;WBGene00016995;WBGene00017759;WBGene00018491;WBGene000…
TRYPTOPHAN DEGRADATION	WBGene00000107;WBGene00000108;WBGene00000110;WBGene00000115;WBGene00000117;WBGene00000118;WBGene00000138;WBGene00000239;WBGene00000830;WBGene00000831;WBGene00001839;WBGene00006562;WBGene00006600;WBGene00009232;WBGene00010595;WBGene00011088;WBGene00011089;WBGene00013220;WBGene00015802;WBGene00016201;WBGene00017051;WBGene00022104
TYROSINE METABOLISM	WBGene00000111;WBGene00000138;WBGene00000239;WBGene00000296;WBGene00001790;WBGene00001791;WBGene00001843;WBGene00001993;WBGene00006541;WBGene00006562;WBGene00009001;WBGene00009628;WBGene00010661;WBGene00015332;WBGene00015334;WBGene00015778;WBGene00016294;WBGene00016419;WBGene00016652;WBGene00019620;WBGene00020146;WBGene00021553;WBGene00021817;WBGene00022231
UBIQUINONE METABOLISM	WBGene00000536;WBGene00000762;WBGene00000763;WBGene00000765;WBGene00000766;WBGene00008669;WBGene00009628;WBGene00015778;WBGene00016652;WBGene00020146;WBGene00022849
UGT ENZYME	WBGene00007070;WBGene00007072;WBGene00007073;WBGene00007402;WBGene00007422;WBGene00007455;WBGene00007650;WBGene00007885;WBGene00007946;WBGene00008097;WBGene00008485;WBGene00008486;WBGene00008583;WBGene00009255;WBGene00009450;WBGene00010904;WBGene00011006;WBGene00011238;WBGene00011340;WBGene00011452;WBGene00011453;WBGene00011564;WBGene00012013;WBGene00013900;WBGene00013901;WBGene00013903;WBGene000…
VACUOLAR ATP-ASE	WBGene00004959;WBGene00006768;WBGene00006910;WBGene00006911;WBGene00006912;WBGene00006913;WBGene00006914;WBGene00006915;WBGene00006916;WBGene00006917;WBGene00006918;WBGene00006919;WBGene00006920;WBGene00006921;WBGene00009882;WBGene00010130;WBGene00013025;WBGene00018698;WBGene00020507;WBGene00021952
VALINE DEGRADATION	WBGene00000114;WBGene00001149;WBGene00001150;WBGene00001152;WBGene00001155;WBGene00001156;WBGene00001157;WBGene00001158;WBGene00001794;WBGene00006518;WBGene00007122;WBGene00007129;WBGene00010035;WBGene00010794;WBGene00012713;WBGene00012799;WBGene00012855;WBGene00014054;WBGene00015894;WBGene00016943;WBGene00017301;WBGene00017874;WBGene00019406;WBGene00019433;WBGene00019978;WBGene00020347;WBGene000…
VITAMIN B12 ENZYME	WBGene00006510;WBGene00010988;WBGene00014202
VITAMIN B12 METABOLISM	WBGene00003411;WBGene00013577;WBGene00016144
VITAMIN B6 METABOLISM	WBGene00018996;WBGene00019008
