# Supplementary material for: WormPaths: Caenorhabditis elegans metabolic pathway annotation and visualization
Source: Genetics. 2021 Jun 12;219(1):iyab089. doi: 10.1093/genetics/iyab089 (PMC8864737; doi:10.1093/genetics/iyab089)
Supplement: iyab089_Supplementary_Data [file iyab089_Supplementary_Data.zip › GENETICS-GENETICS-2021-304284-s11.xlsx]

## Sheet: Sheet1
WormBase ID	Gene Name	LEVEL 1	LEVEL 2	LEVEL 3	LEVEL 4
WBGene00000503	cht-1	CARBOHYDRATES;OTHER	AMINO SUGAR AND NUCLEOTIDE SUGAR METABOLISM;CHITIN DEGRADATION	AMINO SUGAR AND NUCLEOTIDE SUGAR METABOLISM;CHITIN DEGRADATION	AMINO SUGAR AND NUCLEOTIDE SUGAR METABOLISM;CHITIN DEGRADATION
WBGene00007616	rpoa-12	OTHER	OTHER	OTHER	OTHER
WBGene00015565	C07D8.6	LIPIDS	STEROID METABOLISM	BIOSYNTHESIS OF BILE ACID-LIKE MOLECULES	BIOSYNTHESIS OF BILE ACID-LIKE MOLECULES
WBGene00021800	Y53G8AL.2	ENERGY	ELECTRON TRANSPORT CHAIN	ETC-COMPLEX I	ETC-COMPLEX I
WBGene00006439	ant-1.1	OTHER	OTHER	OTHER	OTHER
WBGene00012722	Y39G8B.1	CARBOHYDRATES;LIPIDS;OTHER	GLYCEROLIPID METABOLISM;METHYLGLYOXAL DETOXIFICATION;PENTOSE AND GLUCURONATE INTERCONVERSIONS;STEROID METABOLISM;SUGARS	BIOSYNTHESIS OF BILE ACID-LIKE MOLECULES;FRUCTOSE AND MANNOSE METABOLISM;GALACTOSE METABOLISM;GLYCEROLIPID METABOLISM;METHYLGLYOXAL DETOXIFICATION;PENTOSE AND GLUCURONATE INTERCONVERSIONS	BIOSYNTHESIS OF BILE ACID-LIKE MOLECULES;FRUCTOSE AND MANNOSE METABOLISM;GALACTOSE METABOLISM;GLYCEROLIPID METABOLISM;METHYLGLYOXAL DETOXIFICATION;PENTOSE AND GLUCURONATE INTERCONVERSIONS
WBGene00012723	Y39G8B.2	LIPIDS	STEROID METABOLISM	BIOSYNTHESIS OF BILE ACID-LIKE MOLECULES	BIOSYNTHESIS OF BILE ACID-LIKE MOLECULES
WBGene00017648	ddo-3	AMINO ACIDS	ALA, ASP/ASN AND GLU/GLN METABOLISM	ASPARTATE/ASPARAGINE METABOLISM	ASPARTATE/ASPARAGINE METABOLISM
WBGene00006434	prdx-2	REACTIVE OXYGEN SPECIES	ROS METABOLISM	ROS METABOLISM	ROS METABOLISM
WBGene00000509	cka-1	LIPIDS	GLYCEROPHOSPHOLIPID METABOLISM	GLYCEROPHOSPHOLIPID METABOLISM	GLYCEROPHOSPHOLIPID METABOLISM
WBGene00001002	div-1	OTHER	OTHER	OTHER	OTHER
WBGene00010117	nkb-3	OTHER	OTHER	OTHER	OTHER
WBGene00006433	sdhb-1	ENERGY	ELECTRON TRANSPORT CHAIN;TRICARBOXYLIC ACID CYCLE	ETC-COMPLEX II;TRICARBOXYLIC ACID CYCLE	ETC-COMPLEX II;TRICARBOXYLIC ACID CYCLE
WBGene00000245	bca-1	OTHER	OTHER	OTHER	OTHER
WBGene00008499	cyp-37A1	OTHER	OTHER	OTHER	OTHER
WBGene00011517	cgt-1	LIPIDS	SPHINGOLIPID METABOLISM	SPHINGOLIPID METABOLISM	SPHINGOLIPID METABOLISM
WBGene00011510	pdha-1	CARBOHYDRATES	GLYCOLYSIS/GLUCONEOGENESIS;ORGANIC ACIDS	GLYCOLYSIS/GLUCONEOGENESIS;PYRUVATE METABOLISM	GLYCOLYSIS/GLUCONEOGENESIS;PYRUVATE METABOLISM
WBGene00002010	hsp-6	COFACTORS AND VITAMINS;OTHER	IRON METABOLISM;OTHER	IRON METABOLISM;OTHER	IRON METABOLISM;OTHER
WBGene00008490	F01D4.8	AMINO ACIDS;ENERGY;OTHER AMINO ACIDS	CYS AND MET METABOLISM;SELENOCOMPOUND METABOLISM;SULFUR METABOLISM	CYSTEINE METABOLISM;SELENOCOMPOUND METABOLISM;SULFUR METABOLISM	CYSTEINE METABOLISM;SELENOCOMPOUND METABOLISM;SULFUR METABOLISM
WBGene00007517	gpx-3	REACTIVE OXYGEN SPECIES	GLUTATHIONE METABOLISM	GLUTATHIONE METABOLISM	GLUTATHIONE METABOLISM
WBGene00007516	gpx-5	REACTIVE OXYGEN SPECIES	GLUTATHIONE METABOLISM	GLUTATHIONE METABOLISM	GLUTATHIONE METABOLISM
WBGene00002152	iars-1	OTHER	AMINOACYL-TRNA BIOSYNTHESIS	AMINOACYL-TRNA BIOSYNTHESIS	AMINOACYL-TRNA BIOSYNTHESIS
WBGene00002153	iars-2	OTHER	AMINOACYL-TRNA BIOSYNTHESIS	AMINOACYL-TRNA BIOSYNTHESIS	AMINOACYL-TRNA BIOSYNTHESIS
WBGene00010988	metr-1	ONE CARBON CYCLE;OTHER	FOLATE CYCLE;MET/SAM CYCLE;VITAMIN B12 ENZYME	FOLATE CYCLE;MET/SAM CYCLE;VITAMIN B12 ENZYME	FOLATE CYCLE;MET/SAM CYCLE;VITAMIN B12 ENZYME
WBGene00011291	R102.4	AMINO ACIDS	GLY, SER AND THR METABOLISM	GLYCINE AND THREONINE METABOLISM	GLYCINE AND THREONINE METABOLISM OTHER
WBGene00017241	pcyt-1	LIPIDS	GLYCEROPHOSPHOLIPID METABOLISM	GLYCEROPHOSPHOLIPID METABOLISM	GLYCEROPHOSPHOLIPID METABOLISM
WBGene00013030	Y49E10.4	OTHER	COLLAGEN BIOSYNTHESIS	COLLAGEN BIOSYNTHESIS	COLLAGEN BIOSYNTHESIS
WBGene00021061	W06E11.1	OTHER	OTHER	OTHER	OTHER
WBGene00015965	ugt-48	OTHER	UGT ENZYME	UGT ENZYME	UGT ENZYME
WBGene00013131	Y52B11C.1	OTHER	OTHER	OTHER	OTHER
WBGene00015371	C03A7.13	OTHER	UGT ENZYME	UGT ENZYME	UGT ENZYME
WBGene00008531	F02E9.7	COFACTORS AND VITAMINS;LIPIDS	GLYCEROPHOSPHOLIPID METABOLISM;RIBOFLAVIN METABOLISM	GLYCEROPHOSPHOLIPID METABOLISM;RIBOFLAVIN METABOLISM	GLYCEROPHOSPHOLIPID METABOLISM;RIBOFLAVIN METABOLISM
WBGene00009706	argk-1	AMINO ACIDS	ARG AND PRO METABOLISM	ARGININE METABOLISM	ARGININE METABOLISM
WBGene00012375	mecr-1	LIPIDS	FATTY ACID DEGRADATION	MITOCHONDRIAL FATTY ACID DEGRADATION	MITOCHONDRIAL FATTY ACID DEGRADATION
WBGene00018764	F53F10.2	AMINO ACIDS	ARG AND PRO METABOLISM	ARGININE METABOLISM	ARGININE METABOLISM
WBGene00044355	ZK563.7	NUCLEOTIDES	PURINE METABOLISM;PYRIMIDINE METABOLISM	PURINE METABOLISM;PYRIMIDINE METABOLISM	PURINE METABOLISM;PYRIMIDINE METABOLISM
WBGene00019246	rpb-5	OTHER	OTHER	OTHER	OTHER
WBGene00011193	algn-13	CARBOHYDRATES	SUGARS	N-GLYCAN BIOSYNTHESIS	N-GLYCAN BIOSYNTHESIS
WBGene00006932	vps-34	OTHER	INOSITOL PHOSPHATE METABOLISM	INOSITOL PHOSPHATE METABOLISM	INOSITOL PHOSPHATE METABOLISM
WBGene00019937	R07E4.3	ENERGY	ELECTRON TRANSPORT CHAIN	ETC-COMPLEX III	ETC-COMPLEX III
WBGene00011196	R10D12.15	CARBOHYDRATES;OTHER	AMINO SUGAR AND NUCLEOTIDE SUGAR METABOLISM;CHITIN DEGRADATION	AMINO SUGAR AND NUCLEOTIDE SUGAR METABOLISM;CHITIN DEGRADATION	AMINO SUGAR AND NUCLEOTIDE SUGAR METABOLISM;CHITIN DEGRADATION
WBGene00006935	vars-1	OTHER	AMINOACYL-TRNA BIOSYNTHESIS	AMINOACYL-TRNA BIOSYNTHESIS	AMINOACYL-TRNA BIOSYNTHESIS
WBGene00019240	H24K24.3	CARBOHYDRATES;COFACTORS AND VITAMINS	GLYCOLYSIS/GLUCONEOGENESIS;RETINOL METABOLISM	GLYCOLYSIS/GLUCONEOGENESIS;RETINOL METABOLISM	GLYCOLYSIS/GLUCONEOGENESIS;RETINOL METABOLISM
WBGene00001396	fat-4	LIPIDS	FATTY ACID BIOSYNTHESIS	FATTY ACID BIOSYNTHESIS	PUFA BIOSYNTHESIS
WBGene00019920	acs-15	LIPIDS	FATTY ACID BIOSYNTHESIS;FATTY ACID DEGRADATION	FATTY ACID BIOSYNTHESIS;FATTY ACID DEGRADATION OTHER	FATTY ACID BIOSYNTHESIS OTHER;FATTY ACID DEGRADATION OTHER
WBGene00000371	cco-1	ENERGY	ELECTRON TRANSPORT CHAIN	ETC-COMPLEX IV	ETC-COMPLEX IV
WBGene00000800	cars-1	AMINO ACIDS;OTHER	AMINOACYL-TRNA BIOSYNTHESIS;CYS AND MET METABOLISM	AMINOACYL-TRNA BIOSYNTHESIS;CYSTEINE METABOLISM	AMINOACYL-TRNA BIOSYNTHESIS;CYSTEINE METABOLISM
WBGene00012855	Y44A6D.5	AMINO ACIDS	BRANCHED-CHAIN AMINO ACID DEGRADATION	ISOLEUCINE DEGRADATION;LEUCINE DEGRADATION;VALINE DEGRADATION	ISOLEUCINE DEGRADATION;LEUCINE DEGRADATION;VALINE DEGRADATION
WBGene00012423	Y10G11A.1	COFACTORS AND VITAMINS;NUCLEOTIDES	NICOTINATE AND NICOTINAMIDE METABOLISM;PURINE METABOLISM;PYRIMIDINE METABOLISM	NICOTINATE AND NICOTINAMIDE METABOLISM;PURINE METABOLISM;PYRIMIDINE METABOLISM	NICOTINATE AND NICOTINAMIDE METABOLISM;PURINE METABOLISM;PYRIMIDINE METABOLISM
WBGene00016415	ampd-1	NUCLEOTIDES	PURINE METABOLISM	PURINE METABOLISM	PURINE METABOLISM
WBGene00004051	parg-1	COFACTORS AND VITAMINS	NICOTINATE AND NICOTINAMIDE METABOLISM	NICOTINATE AND NICOTINAMIDE METABOLISM	NICOTINATE AND NICOTINAMIDE METABOLISM
WBGene00004050	parp-2	COFACTORS AND VITAMINS	NICOTINATE AND NICOTINAMIDE METABOLISM	NICOTINATE AND NICOTINAMIDE METABOLISM	NICOTINATE AND NICOTINAMIDE METABOLISM
WBGene00004053	tank-1	COFACTORS AND VITAMINS	NICOTINATE AND NICOTINAMIDE METABOLISM	NICOTINATE AND NICOTINAMIDE METABOLISM	NICOTINATE AND NICOTINAMIDE METABOLISM
WBGene00016943	acdh-1	AMINO ACIDS;LIPIDS	BRANCHED-CHAIN AMINO ACID DEGRADATION;FATTY ACID DEGRADATION;SHORT CHAIN FATTY ACID DEGRADATION	ISOLEUCINE DEGRADATION;MITOCHONDRIAL FATTY ACID DEGRADATION;PROPIONATE DEGRADATION;VALINE DEGRADATION	ISOLEUCINE DEGRADATION;MITOCHONDRIAL FATTY ACID DEGRADATION;PROPIONATE DEGRADATION SHUNT;VALINE DEGRADATION
WBGene00001478	fmo-3	OTHER	OTHER	OTHER	OTHER
WBGene00001479	fmo-4	OTHER	OTHER	OTHER	OTHER
WBGene00000960	dgk-3	LIPIDS	GLYCEROLIPID METABOLISM;GLYCEROPHOSPHOLIPID METABOLISM	GLYCEROLIPID METABOLISM;GLYCEROPHOSPHOLIPID METABOLISM	GLYCEROLIPID METABOLISM;GLYCEROPHOSPHOLIPID METABOLISM
WBGene00016786	cyp-35A4	OTHER	OTHER	OTHER	OTHER
WBGene00011037	R05D11.9	LIPIDS	SPHINGOLIPID METABOLISM	SPHINGOLIPID METABOLISM	SPHINGOLIPID METABOLISM
WBGene00009635	F42F12.3	LIPIDS	STEROID METABOLISM	STEROID METABOLISM OTHER	STEROID METABOLISM OTHER
WBGene00001033	dnj-15	COFACTORS AND VITAMINS;OTHER	IRON METABOLISM;OTHER	IRON METABOLISM;OTHER	IRON METABOLISM;OTHER
WBGene00008538	sqrd-1	ENERGY	SULFUR METABOLISM	SULFUR METABOLISM	SULFUR METABOLISM
WBGene00001476	fmo-1	OTHER	OTHER	OTHER	OTHER
WBGene00001477	fmo-2	OTHER	OTHER	OTHER	OTHER
WBGene00018701	pccb-1	LIPIDS	SHORT CHAIN FATTY ACID DEGRADATION	PROPIONATE DEGRADATION	PROPIONATE DEGRADATION CANONICAL
WBGene00011423	ipla-7	LIPIDS	ETHER LIPID METABOLISM;GLYCEROPHOSPHOLIPID METABOLISM	ETHER LIPID METABOLISM;GLYCEROPHOSPHOLIPID METABOLISM	ETHER LIPID METABOLISM;GLYCEROPHOSPHOLIPID METABOLISM
WBGene00022181	pho-9	COFACTORS AND VITAMINS;LIPIDS	GLYCEROPHOSPHOLIPID METABOLISM;RIBOFLAVIN METABOLISM	GLYCEROPHOSPHOLIPID METABOLISM;RIBOFLAVIN METABOLISM	GLYCEROPHOSPHOLIPID METABOLISM;RIBOFLAVIN METABOLISM
WBGene00001240	elo-2	LIPIDS	FATTY ACID BIOSYNTHESIS	FATTY ACID BIOSYNTHESIS	MUFA BIOSYNTHESIS;PUFA BIOSYNTHESIS
WBGene00009450	ugt-58	OTHER	UGT ENZYME	UGT ENZYME	UGT ENZYME
WBGene00022770	acp-1	COFACTORS AND VITAMINS	RIBOFLAVIN METABOLISM	RIBOFLAVIN METABOLISM	RIBOFLAVIN METABOLISM
WBGene00011587	T07F10.1	AMINO ACIDS;REACTIVE OXYGEN SPECIES	CYS AND MET METABOLISM;GLUTATHIONE METABOLISM;GLY, SER AND THR METABOLISM	CYSTEINE METABOLISM;GLUTATHIONE METABOLISM;GLYCINE AND THREONINE METABOLISM	CYSTEINE METABOLISM;GLUTATHIONE METABOLISM;GLYCINE AND THREONINE METABOLISM OTHER
WBGene00020491	T13G4.4	ONE CARBON CYCLE	MET/SAM CYCLE	MET/SAM CYCLE	MET/SAM CYCLE
WBGene00006946	prx-10	OTHER	AMINOACYL-TRNA BIOSYNTHESIS	AMINOACYL-TRNA BIOSYNTHESIS	AMINOACYL-TRNA BIOSYNTHESIS
WBGene00015399	cyp-35A1	OTHER	OTHER	OTHER	OTHER
WBGene00008546	gfat-1	AMINO ACIDS;CARBOHYDRATES	ALA, ASP/ASN AND GLU/GLN METABOLISM;AMINO SUGAR AND NUCLEOTIDE SUGAR METABOLISM	AMINO SUGAR AND NUCLEOTIDE SUGAR METABOLISM;GLUTAMATE/GLUTAMINE METABOLISM	AMINO SUGAR AND NUCLEOTIDE SUGAR METABOLISM;GLUTAMATE/GLUTAMINE METABOLISM
WBGene00022610	ZC416.6	OTHER	OTHER	OTHER	OTHER
WBGene00015449	ugt-63	OTHER	UGT ENZYME	UGT ENZYME	UGT ENZYME
WBGene00020947	W02F12.2	LIPIDS	SPHINGOLIPID METABOLISM	SPHINGOLIPID METABOLISM	SPHINGOLIPID METABOLISM
WBGene00003907	paf-2	LIPIDS	ETHER LIPID METABOLISM	ETHER LIPID METABOLISM	ETHER LIPID METABOLISM
WBGene00013690	hprt-1	NUCLEOTIDES	PURINE METABOLISM	PURINE METABOLISM	PURINE METABOLISM
WBGene00017565	ddo-2	AMINO ACIDS	ALA, ASP/ASN AND GLU/GLN METABOLISM	ASPARTATE/ASPARAGINE METABOLISM	ASPARTATE/ASPARAGINE METABOLISM
WBGene00003047	lis-1	LIPIDS	ETHER LIPID METABOLISM	ETHER LIPID METABOLISM	ETHER LIPID METABOLISM
WBGene00008548	F07A11.5	CARBOHYDRATES	PENTOSE PHOSPHATE PATHWAY	PENTOSE PHOSPHATE PATHWAY	PENTOSE PHOSPHATE PATHWAY
WBGene00019867	R04B3.2	OTHER	OTHER	OTHER	OTHER
WBGene00019978	hacd-1	AMINO ACIDS;LIPIDS;OTHER	BRANCHED-CHAIN AMINO ACID DEGRADATION;FATTY ACID DEGRADATION;KETONE BODY METABOLISM	ISOLEUCINE DEGRADATION;KETONE BODY METABOLISM;MITOCHONDRIAL FATTY ACID DEGRADATION;VALINE DEGRADATION	ISOLEUCINE DEGRADATION;KETONE BODY METABOLISM;MITOCHONDRIAL FATTY ACID DEGRADATION;VALINE DEGRADATION
WBGene00010035	F54C8.1	AMINO ACIDS;LIPIDS;OTHER	BRANCHED-CHAIN AMINO ACID DEGRADATION;FATTY ACID DEGRADATION;KETONE BODY METABOLISM;LYSINE DEGRADATION	ISOLEUCINE DEGRADATION;KETONE BODY METABOLISM;LYSINE DEGRADATION;MITOCHONDRIAL FATTY ACID DEGRADATION;VALINE DEGRADATION	ISOLEUCINE DEGRADATION;KETONE BODY METABOLISM;LYSINE DEGRADATION;MITOCHONDRIAL FATTY ACID DEGRADATION;VALINE DEGRADATION
WBGene00022006	mpst-5	AMINO ACIDS;ENERGY	CYS AND MET METABOLISM;SULFUR METABOLISM	CYSTEINE METABOLISM;SULFUR METABOLISM	CYSTEINE METABOLISM;SULFUR METABOLISM
WBGene00022007	mpst-6	AMINO ACIDS;ENERGY	CYS AND MET METABOLISM;SULFUR METABOLISM	CYSTEINE METABOLISM;SULFUR METABOLISM	CYSTEINE METABOLISM;SULFUR METABOLISM
WBGene00003478	mtm-6	OTHER	INOSITOL PHOSPHATE METABOLISM	INOSITOL PHOSPHATE METABOLISM	INOSITOL PHOSPHATE METABOLISM
WBGene00010780	K11H3.3	CARBOHYDRATES;ENERGY	ORGANIC ACIDS;TRICARBOXYLIC ACID CYCLE	PYRUVATE METABOLISM;TRICARBOXYLIC ACID CYCLE	PYRUVATE METABOLISM;TRICARBOXYLIC ACID CYCLE
WBGene00020596	oga-1	OTHER	OTHER	OTHER	OTHER
WBGene00022167	Y71H2AM.2	OTHER	INOSITOL PHOSPHATE METABOLISM	INOSITOL PHOSPHATE METABOLISM	INOSITOL PHOSPHATE METABOLISM
WBGene00003475	mtm-1	OTHER	INOSITOL PHOSPHATE METABOLISM	INOSITOL PHOSPHATE METABOLISM	INOSITOL PHOSPHATE METABOLISM
WBGene00017734	F23C8.5	ENERGY	ELECTRON TRANSFER FLAVOPROTEIN	ELECTRON TRANSFER FLAVOPROTEIN	ELECTRON TRANSFER FLAVOPROTEIN
WBGene00003579	ndx-2	NUCLEOTIDES	PURINE METABOLISM	PURINE METABOLISM	PURINE METABOLISM
WBGene00004087	ppk-1	OTHER	INOSITOL PHOSPHATE METABOLISM	INOSITOL PHOSPHATE METABOLISM	INOSITOL PHOSPHATE METABOLISM
WBGene00016266	idhg-2	ENERGY	TRICARBOXYLIC ACID CYCLE	TRICARBOXYLIC ACID CYCLE	TRICARBOXYLIC ACID CYCLE
WBGene00021882	nprt-1	COFACTORS AND VITAMINS	NICOTINATE AND NICOTINAMIDE METABOLISM	NICOTINATE AND NICOTINAMIDE METABOLISM	NICOTINATE AND NICOTINAMIDE METABOLISM
WBGene00007880	C33A12.1	ENERGY	ELECTRON TRANSPORT CHAIN	ETC-COMPLEX I	ETC-COMPLEX I
WBGene00019380	K04C2.2	OTHER	OTHER	OTHER	OTHER
WBGene00001239	elo-1	LIPIDS;OTHER	ASCAROSIDE BIOSYNTHESIS;FATTY ACID BIOSYNTHESIS	ASCAROSIDE BIOSYNTHESIS;FATTY ACID BIOSYNTHESIS	ASCAROSIDE BIOSYNTHESIS;MUFA BIOSYNTHESIS;PUFA BIOSYNTHESIS
WBGene00012459	Y17G7B.3	OTHER	METHYLGLYOXAL DETOXIFICATION	METHYLGLYOXAL DETOXIFICATION	METHYLGLYOXAL DETOXIFICATION
WBGene00012105	T27F6.6	LIPIDS	SPHINGOLIPID METABOLISM	SPHINGOLIPID METABOLISM	SPHINGOLIPID METABOLISM
WBGene00019060	acox-3	LIPIDS;OTHER	ASCAROSIDE BIOSYNTHESIS;FATTY ACID DEGRADATION	ASCAROSIDE BIOSYNTHESIS;PEROXISOMAL FATTY ACID DEGRADATION	ASCAROSIDE BIOSYNTHESIS;PEROXISOMAL FATTY ACID DEGRADATION
WBGene00013597	gpi-1	CARBOHYDRATES	AMINO SUGAR AND NUCLEOTIDE SUGAR METABOLISM;GLYCOLYSIS/GLUCONEOGENESIS;PENTOSE PHOSPHATE PATHWAY;SUGARS	AMINO SUGAR AND NUCLEOTIDE SUGAR METABOLISM;GLYCOLYSIS/GLUCONEOGENESIS;PENTOSE PHOSPHATE PATHWAY;STARCH AND SUCROSE METABOLISM	AMINO SUGAR AND NUCLEOTIDE SUGAR METABOLISM;GLYCOLYSIS/GLUCONEOGENESIS;PENTOSE PHOSPHATE PATHWAY;STARCH AND SUCROSE METABOLISM
WBGene00002879	let-754	NUCLEOTIDES	PURINE METABOLISM	PURINE METABOLISM	PURINE METABOLISM
WBGene00005022	sqv-4	CARBOHYDRATES	AMINO SUGAR AND NUCLEOTIDE SUGAR METABOLISM;PENTOSE AND GLUCURONATE INTERCONVERSIONS	AMINO SUGAR AND NUCLEOTIDE SUGAR METABOLISM;PENTOSE AND GLUCURONATE INTERCONVERSIONS	AMINO SUGAR AND NUCLEOTIDE SUGAR METABOLISM;PENTOSE AND GLUCURONATE INTERCONVERSIONS
WBGene00000481	cha-1	LIPIDS	GLYCEROPHOSPHOLIPID METABOLISM	GLYCEROPHOSPHOLIPID METABOLISM	GLYCEROPHOSPHOLIPID METABOLISM
WBGene00022400	rpb-9	OTHER	OTHER	OTHER	OTHER
WBGene00001759	gst-11	OTHER	OTHER	OTHER	OTHER
WBGene00001177	egl-8	OTHER	INOSITOL PHOSPHATE METABOLISM	INOSITOL PHOSPHATE METABOLISM	INOSITOL PHOSPHATE METABOLISM
WBGene00002044	hyl-2	LIPIDS	SPHINGOLIPID METABOLISM	SPHINGOLIPID METABOLISM	SPHINGOLIPID METABOLISM
WBGene00010408	mboa-2	COFACTORS AND VITAMINS;LIPIDS	GLYCEROLIPID METABOLISM;RETINOL METABOLISM	GLYCEROLIPID METABOLISM;RETINOL METABOLISM	GLYCEROLIPID METABOLISM;RETINOL METABOLISM
WBGene00017781	F25E2.3	LIPIDS	FATTY ACID BIOSYNTHESIS;STEROID METABOLISM	BIOSYNTHESIS OF BILE ACID-LIKE MOLECULES;FATTY ACID BIOSYNTHESIS	BIOSYNTHESIS OF BILE ACID-LIKE MOLECULES;FATTY ACID BIOSYNTHESIS OTHER
WBGene00007824	dlat-2	CARBOHYDRATES	GLYCOLYSIS/GLUCONEOGENESIS;ORGANIC ACIDS	GLYCOLYSIS/GLUCONEOGENESIS;PYRUVATE METABOLISM	GLYCOLYSIS/GLUCONEOGENESIS;PYRUVATE METABOLISM
WBGene00007122	B0250.5	AMINO ACIDS	BRANCHED-CHAIN AMINO ACID DEGRADATION	VALINE DEGRADATION	VALINE DEGRADATION
WBGene00005663	sars-1	OTHER;OTHER AMINO ACIDS	AMINOACYL-TRNA BIOSYNTHESIS;SELENOCOMPOUND METABOLISM	AMINOACYL-TRNA BIOSYNTHESIS;SELENOCOMPOUND METABOLISM	AMINOACYL-TRNA BIOSYNTHESIS;SELENOCOMPOUND METABOLISM
WBGene00002979	lfe-2	OTHER	INOSITOL PHOSPHATE METABOLISM	INOSITOL PHOSPHATE METABOLISM	INOSITOL PHOSPHATE METABOLISM
WBGene00019830	hrg-1	COFACTORS AND VITAMINS	IRON METABOLISM	IRON METABOLISM	IRON METABOLISM
WBGene00007043	tag-179	CARBOHYDRATES	SUGARS	N-GLYCAN BIOSYNTHESIS	N-GLYCAN BIOSYNTHESIS
WBGene00007129	B0272.3	AMINO ACIDS;LIPIDS;OTHER	BRANCHED-CHAIN AMINO ACID DEGRADATION;FATTY ACID DEGRADATION;KETONE BODY METABOLISM;LYSINE DEGRADATION	ISOLEUCINE DEGRADATION;KETONE BODY METABOLISM;LYSINE DEGRADATION;MITOCHONDRIAL FATTY ACID DEGRADATION;VALINE DEGRADATION	ISOLEUCINE DEGRADATION;KETONE BODY METABOLISM;LYSINE DEGRADATION;MITOCHONDRIAL FATTY ACID DEGRADATION;VALINE DEGRADATION
WBGene00022501	ZC8.6	OTHER	INOSITOL PHOSPHATE METABOLISM	INOSITOL PHOSPHATE METABOLISM	INOSITOL PHOSPHATE METABOLISM
WBGene00020166	T02G5.7	LIPIDS;OTHER	FATTY ACID BIOSYNTHESIS;FATTY ACID DEGRADATION;KETONE BODY METABOLISM	FATTY ACID BIOSYNTHESIS;KETONE BODY METABOLISM;MITOCHONDRIAL FATTY ACID DEGRADATION	FATTY ACID BIOSYNTHESIS OTHER;KETONE BODY METABOLISM;MITOCHONDRIAL FATTY ACID DEGRADATION
WBGene00021160	gba-4	LIPIDS	SPHINGOLIPID METABOLISM	SPHINGOLIPID METABOLISM	SPHINGOLIPID METABOLISM
WBGene00017244	apy-1	NUCLEOTIDES	PURINE METABOLISM;PYRIMIDINE METABOLISM	PURINE METABOLISM;PYRIMIDINE METABOLISM	PURINE METABOLISM;PYRIMIDINE METABOLISM
WBGene00014203	ZK1058.3	CARBOHYDRATES	AMINO SUGAR AND NUCLEOTIDE SUGAR METABOLISM;SUGARS	AMINO SUGAR AND NUCLEOTIDE SUGAR METABOLISM;GALACTOSE METABOLISM	AMINO SUGAR AND NUCLEOTIDE SUGAR METABOLISM;GALACTOSE METABOLISM
WBGene00007314	gcy-29	OTHER	GUANYLATE CYCLASE	GUANYLATE CYCLASE	GUANYLATE CYCLASE
WBGene00022718	ZK370.4	LIPIDS	GLYCEROPHOSPHOLIPID METABOLISM	GLYCEROPHOSPHOLIPID METABOLISM	GLYCEROPHOSPHOLIPID METABOLISM
WBGene00014206	nit-1	OTHER	OTHER	OTHER	OTHER
WBGene00000829	ctb-1	ENERGY	ELECTRON TRANSPORT CHAIN	ETC-COMPLEX III	ETC-COMPLEX III
WBGene00020398	cerk-1	LIPIDS	SPHINGOLIPID METABOLISM	SPHINGOLIPID METABOLISM	SPHINGOLIPID METABOLISM
WBGene00008722	F12F6.7	OTHER	OTHER	OTHER	OTHER
WBGene00018698	vha-18	OTHER	VACUOLAR ATP-ASE	VACUOLAR ATP-ASE	VACUOLAR ATP-ASE
WBGene00013672	catp-1	OTHER	OTHER	OTHER	OTHER
WBGene00000090	age-1	OTHER	INOSITOL PHOSPHATE METABOLISM	INOSITOL PHOSPHATE METABOLISM	INOSITOL PHOSPHATE METABOLISM
WBGene00013677	yars-1	OTHER	AMINOACYL-TRNA BIOSYNTHESIS	AMINOACYL-TRNA BIOSYNTHESIS	AMINOACYL-TRNA BIOSYNTHESIS
WBGene00001480	fmo-5	OTHER	OTHER	OTHER	OTHER
WBGene00013678	Y105E8A.20	OTHER	AMINOACYL-TRNA BIOSYNTHESIS	AMINOACYL-TRNA BIOSYNTHESIS	AMINOACYL-TRNA BIOSYNTHESIS
WBGene00018696	pho-6	COFACTORS AND VITAMINS;LIPIDS	GLYCEROPHOSPHOLIPID METABOLISM;RIBOFLAVIN METABOLISM	GLYCEROPHOSPHOLIPID METABOLISM;RIBOFLAVIN METABOLISM	GLYCEROPHOSPHOLIPID METABOLISM;RIBOFLAVIN METABOLISM
WBGene00021818	Y53G8B.2	LIPIDS	GLYCEROLIPID METABOLISM	GLYCEROLIPID METABOLISM	GLYCEROLIPID METABOLISM
WBGene00000254	bli-4	OTHER	COLLAGEN BIOSYNTHESIS	COLLAGEN BIOSYNTHESIS	COLLAGEN BIOSYNTHESIS
WBGene00000253	bli-3	OTHER	COLLAGEN BIOSYNTHESIS	COLLAGEN BIOSYNTHESIS	COLLAGEN BIOSYNTHESIS
WBGene00012354	W09C5.8	ENERGY	ELECTRON TRANSPORT CHAIN	ETC-COMPLEX IV	ETC-COMPLEX IV
WBGene00020256	T05C3.6	LIPIDS	ETHER LIPID METABOLISM;GLYCEROPHOSPHOLIPID METABOLISM	ETHER LIPID METABOLISM;GLYCEROPHOSPHOLIPID METABOLISM	ETHER LIPID METABOLISM;GLYCEROPHOSPHOLIPID METABOLISM
WBGene00009126	pyk-1	CARBOHYDRATES;NUCLEOTIDES	GLYCOLYSIS/GLUCONEOGENESIS;PURINE METABOLISM	GLYCOLYSIS/GLUCONEOGENESIS;PURINE METABOLISM	GLYCOLYSIS/GLUCONEOGENESIS;PURINE METABOLISM
WBGene00000391	cdd-1	NUCLEOTIDES	PYRIMIDINE METABOLISM	PYRIMIDINE METABOLISM	PYRIMIDINE METABOLISM
WBGene00006729	ucp-4	OTHER	OTHER	OTHER	OTHER
WBGene00019464	K07B1.4	LIPIDS	GLYCEROLIPID METABOLISM	GLYCEROLIPID METABOLISM	GLYCEROLIPID METABOLISM
WBGene00019465	acl-14	LIPIDS	GLYCEROPHOSPHOLIPID METABOLISM	GLYCEROPHOSPHOLIPID METABOLISM	GLYCEROPHOSPHOLIPID METABOLISM
WBGene00007385	atp-5	ENERGY	ELECTRON TRANSPORT CHAIN	ETC-COMPLEX V	ETC-COMPLEX V
WBGene00019460	idi-1	OTHER	MEVALONATE METABOLISM	MEVALONATE METABOLISM	MEVALONATE METABOLISM
WBGene00007388	folt-1	ONE CARBON CYCLE	FOLATE CYCLE	FOLATE CYCLE	FOLATE CYCLE
WBGene00014202	mmcm-1	LIPIDS;OTHER	SHORT CHAIN FATTY ACID DEGRADATION;VITAMIN B12 ENZYME	PROPIONATE DEGRADATION;VITAMIN B12 ENZYME	PROPIONATE DEGRADATION CANONICAL;VITAMIN B12 ENZYME
WBGene00013361	fars-2	OTHER	AMINOACYL-TRNA BIOSYNTHESIS	AMINOACYL-TRNA BIOSYNTHESIS	AMINOACYL-TRNA BIOSYNTHESIS
WBGene00010130	vha-14	OTHER	VACUOLAR ATP-ASE	VACUOLAR ATP-ASE	VACUOLAR ATP-ASE
WBGene00020765	T24C12.3	NUCLEOTIDES	PYRIMIDINE METABOLISM	PYRIMIDINE METABOLISM	PYRIMIDINE METABOLISM
WBGene00021703	cpt-3	LIPIDS	FATTY ACID DEGRADATION	MITOCHONDRIAL FATTY ACID DEGRADATION	MITOCHONDRIAL FATTY ACID DEGRADATION
WBGene00019965	R08F11.1	LIPIDS	SPHINGOLIPID METABOLISM	SPHINGOLIPID METABOLISM	SPHINGOLIPID METABOLISM
WBGene00011559	umps-1	COFACTORS AND VITAMINS;NUCLEOTIDES	NICOTINATE AND NICOTINAMIDE METABOLISM;PYRIMIDINE METABOLISM	NICOTINATE AND NICOTINAMIDE METABOLISM;PYRIMIDINE METABOLISM	NICOTINATE AND NICOTINAMIDE METABOLISM;PYRIMIDINE METABOLISM
WBGene00020761	T24C4.5	OTHER	OTHER	OTHER	OTHER
WBGene00019962	cysl-3	AMINO ACIDS;ENERGY;OTHER AMINO ACIDS	CYS AND MET METABOLISM;SELENOCOMPOUND METABOLISM;SULFUR METABOLISM	CYSTEINE METABOLISM;SELENOCOMPOUND METABOLISM;SULFUR METABOLISM	CYSTEINE METABOLISM;SELENOCOMPOUND METABOLISM;SULFUR METABOLISM
WBGene00006477	chup-1	LIPIDS	STEROID METABOLISM	BIOSYNTHESIS OF BILE ACID-LIKE MOLECULES	BIOSYNTHESIS OF BILE ACID-LIKE MOLECULES
WBGene00006756	unc-17	LIPIDS	GLYCEROPHOSPHOLIPID METABOLISM	GLYCEROPHOSPHOLIPID METABOLISM	GLYCEROPHOSPHOLIPID METABOLISM
WBGene00000833	cts-1	ENERGY	TRICARBOXYLIC ACID CYCLE	TRICARBOXYLIC ACID CYCLE	TRICARBOXYLIC ACID CYCLE
WBGene00018286	F41E6.5	CARBOHYDRATES	ORGANIC ACIDS	GLYOXYLATE AND DICARBOXYLATE METABOLISM	GLYOXYLATE AND DICARBOXYLATE METABOLISM
WBGene00019682	K12H4.7	OTHER	OTHER	OTHER	OTHER
WBGene00001638	gly-13	CARBOHYDRATES	SUGARS	N-GLYCAN BIOSYNTHESIS	N-GLYCAN BIOSYNTHESIS
WBGene00003964	pdi-3	OTHER	COLLAGEN BIOSYNTHESIS	COLLAGEN BIOSYNTHESIS	COLLAGEN BIOSYNTHESIS
WBGene00021839	nduf-5	ENERGY	ELECTRON TRANSPORT CHAIN	ETC-COMPLEX I	ETC-COMPLEX I
WBGene00011398	qdpr-1	COFACTORS AND VITAMINS	FOLATE BIOSYNTHESIS	FOLATE BIOSYNTHESIS	FOLATE BIOSYNTHESIS
WBGene00011399	T03F6.3	CARBOHYDRATES	AMINO SUGAR AND NUCLEOTIDE SUGAR METABOLISM	AMINO SUGAR AND NUCLEOTIDE SUGAR METABOLISM	AMINO SUGAR AND NUCLEOTIDE SUGAR METABOLISM
WBGene00007556	C14A4.3	CARBOHYDRATES	SUGARS	N-GLYCAN BIOSYNTHESIS	N-GLYCAN BIOSYNTHESIS
WBGene00007072	ugt-1	OTHER	UGT ENZYME	UGT ENZYME	UGT ENZYME
WBGene00003831	nuo-1	ENERGY	ELECTRON TRANSPORT CHAIN	ETC-COMPLEX I	ETC-COMPLEX I
WBGene00012666	Y39B6A.3	COFACTORS AND VITAMINS;OTHER	IRON METABOLISM;OTHER	IRON METABOLISM;OTHER	IRON METABOLISM;OTHER
WBGene00015810	C16A3.5	ENERGY	ELECTRON TRANSPORT CHAIN	ETC-COMPLEX I	ETC-COMPLEX I
WBGene00012015	T25B9.9	CARBOHYDRATES	PENTOSE PHOSPHATE PATHWAY	PENTOSE PHOSPHATE PATHWAY	PENTOSE PHOSPHATE PATHWAY
WBGene00011393	T03D8.6	OTHER AMINO ACIDS;REACTIVE OXYGEN SPECIES	GLUTATHIONE METABOLISM;TAURINE AND HYPOTAURINE METABOLISM	GLUTATHIONE METABOLISM;TAURINE AND HYPOTAURINE METABOLISM	GLUTATHIONE METABOLISM;TAURINE AND HYPOTAURINE METABOLISM
WBGene00008205	sams-1	AMINO ACIDS;ONE CARBON CYCLE	CYS AND MET METABOLISM;MET/SAM CYCLE	MET/SAM CYCLE;METHIONINE METABOLISM	MET/SAM CYCLE;METHIONINE SALVAGE
WBGene00008206	set-6	OTHER	OTHER	OTHER	OTHER
WBGene00007070	ugt-49	OTHER	UGT ENZYME	UGT ENZYME	UGT ENZYME
WBGene00017329	ugt-39	OTHER	UGT ENZYME	UGT ENZYME	UGT ENZYME
WBGene00009334	F32D8.12	CARBOHYDRATES;OTHER	METHYLGLYOXAL DETOXIFICATION;ORGANIC ACIDS	METHYLGLYOXAL DETOXIFICATION;PYRUVATE METABOLISM	METHYLGLYOXAL DETOXIFICATION;PYRUVATE METABOLISM
WBGene00008209	C49F5.5	OTHER	OTHER	OTHER	OTHER
WBGene00001406	fce-2	OTHER	OTHER	OTHER	OTHER
WBGene00012553	cco-2	ENERGY	ELECTRON TRANSPORT CHAIN	ETC-COMPLEX IV	ETC-COMPLEX IV
WBGene00020842	T27A3.6	AMINO ACIDS;OTHER	ALA, ASP/ASN AND GLU/GLN METABOLISM;CYS AND MET METABOLISM;MOLYBDENUM COFACTOR BIOSYNTHESIS	ALANINE METABOLISM;CYSTEINE METABOLISM;MOLYBDENUM COFACTOR BIOSYNTHESIS	ALANINE METABOLISM;CYSTEINE METABOLISM;MOLYBDENUM COFACTOR BIOSYNTHESIS
WBGene00009622	F41E7.6	LIPIDS	FATTY ACID DEGRADATION	MITOCHONDRIAL FATTY ACID DEGRADATION	MITOCHONDRIAL FATTY ACID DEGRADATION
WBGene00009232	nkat-1	AMINO ACIDS	PHENYLALANINE DEGRADATION;TRYPTOPHAN DEGRADATION	PHENYLALANINE DEGRADATION;TRYPTOPHAN DEGRADATION	PHENYLALANINE DEGRADATION;TRYPTOPHAN DEGRADATION
WBGene00019207	fgt-1	CARBOHYDRATES	GLYCOLYSIS/GLUCONEOGENESIS;SUGARS	GALACTOSE METABOLISM;GLYCOLYSIS/GLUCONEOGENESIS;N-GLYCAN BIOSYNTHESIS;STARCH AND SUCROSE METABOLISM	GALACTOSE METABOLISM;GLYCOLYSIS/GLUCONEOGENESIS;N-GLYCAN BIOSYNTHESIS;STARCH AND SUCROSE METABOLISM
WBGene00019204	H14N18.4	OTHER AMINO ACIDS;REACTIVE OXYGEN SPECIES	GLUTATHIONE METABOLISM;TAURINE AND HYPOTAURINE METABOLISM	GLUTATHIONE METABOLISM;TAURINE AND HYPOTAURINE METABOLISM	GLUTATHIONE METABOLISM;TAURINE AND HYPOTAURINE METABOLISM
WBGene00021905	helq-1	OTHER	OTHER	OTHER	OTHER
WBGene00009628	tatn-1	AMINO ACIDS;COFACTORS AND VITAMINS	CYS AND MET METABOLISM;PHENYLALANINE DEGRADATION;TYROSINE METABOLISM;UBIQUINONE METABOLISM	METHIONINE METABOLISM;PHENYLALANINE DEGRADATION;TYROSINE METABOLISM;UBIQUINONE METABOLISM	METHIONINE SALVAGE;PHENYLALANINE DEGRADATION;TYROSINE METABOLISM;UBIQUINONE METABOLISM
WBGene00009583	aagr-3	CARBOHYDRATES	SUGARS	N-GLYCAN BIOSYNTHESIS	N-GLYCAN BIOSYNTHESIS
WBGene00016524	C39B5.6	OTHER	AMINOACYL-TRNA BIOSYNTHESIS	AMINOACYL-TRNA BIOSYNTHESIS	AMINOACYL-TRNA BIOSYNTHESIS
WBGene00020636	T20H4.5	ENERGY	ELECTRON TRANSPORT CHAIN	ETC-COMPLEX I	ETC-COMPLEX I
WBGene00020114	pde-4	NUCLEOTIDES	PURINE METABOLISM	PURINE METABOLISM	PURINE METABOLISM
WBGene00020115	mboa-6	LIPIDS	GLYCEROPHOSPHOLIPID METABOLISM	GLYCEROPHOSPHOLIPID METABOLISM	GLYCEROPHOSPHOLIPID METABOLISM
WBGene00015413	pdhb-1	CARBOHYDRATES	GLYCOLYSIS/GLUCONEOGENESIS;ORGANIC ACIDS	GLYCOLYSIS/GLUCONEOGENESIS;PYRUVATE METABOLISM	GLYCOLYSIS/GLUCONEOGENESIS;PYRUVATE METABOLISM
WBGene00016762	ugt-24	OTHER	UGT ENZYME	UGT ENZYME	UGT ENZYME
WBGene00020507	vha-15	OTHER	VACUOLAR ATP-ASE	VACUOLAR ATP-ASE	VACUOLAR ATP-ASE
WBGene00020509	hex-1	CARBOHYDRATES;LIPIDS	AMINO SUGAR AND NUCLEOTIDE SUGAR METABOLISM;SPHINGOLIPID METABOLISM	AMINO SUGAR AND NUCLEOTIDE SUGAR METABOLISM;SPHINGOLIPID METABOLISM	AMINO SUGAR AND NUCLEOTIDE SUGAR METABOLISM;SPHINGOLIPID METABOLISM
WBGene00004875	smd-1	AMINO ACIDS	CYS AND MET METABOLISM	METHIONINE METABOLISM	METHIONINE SALVAGE
WBGene00000929	dao-3	ONE CARBON CYCLE	FOLATE CYCLE	FOLATE CYCLE	FOLATE CYCLE
WBGene00015553	trxr-1	OTHER AMINO ACIDS;REACTIVE OXYGEN SPECIES	ROS METABOLISM;SELENOCOMPOUND METABOLISM	ROS METABOLISM;SELENOCOMPOUND METABOLISM	ROS METABOLISM;SELENOCOMPOUND METABOLISM
WBGene00016603	met-1	OTHER	OTHER	OTHER	OTHER
WBGene00015141	ugt-46	OTHER	UGT ENZYME	UGT ENZYME	UGT ENZYME
WBGene00045419	lsy-12	OTHER	OTHER	OTHER	OTHER
WBGene00011271	flad-1	COFACTORS AND VITAMINS	RIBOFLAVIN METABOLISM	RIBOFLAVIN METABOLISM	RIBOFLAVIN METABOLISM
WBGene00020696	T22F3.3	CARBOHYDRATES	SUGARS	STARCH AND SUCROSE METABOLISM	STARCH AND SUCROSE METABOLISM
WBGene00011170	R09D1.14	CARBOHYDRATES;OTHER	AMINO SUGAR AND NUCLEOTIDE SUGAR METABOLISM;CHITIN DEGRADATION	AMINO SUGAR AND NUCLEOTIDE SUGAR METABOLISM;CHITIN DEGRADATION	AMINO SUGAR AND NUCLEOTIDE SUGAR METABOLISM;CHITIN DEGRADATION
WBGene00012013	ugt-54	OTHER	UGT ENZYME	UGT ENZYME	UGT ENZYME
WBGene00011173	acs-18	LIPIDS	FATTY ACID BIOSYNTHESIS;FATTY ACID DEGRADATION	FATTY ACID BIOSYNTHESIS;FATTY ACID DEGRADATION OTHER	FATTY ACID BIOSYNTHESIS OTHER;FATTY ACID DEGRADATION OTHER
WBGene00010336	acox-1.6	LIPIDS	FATTY ACID DEGRADATION;STEROID METABOLISM	BIOSYNTHESIS OF BILE ACID-LIKE MOLECULES;PEROXISOMAL FATTY ACID DEGRADATION	BIOSYNTHESIS OF BILE ACID-LIKE MOLECULES;PEROXISOMAL FATTY ACID DEGRADATION
WBGene00022309	rpc-11	OTHER	OTHER	OTHER	OTHER
WBGene00001508	fut-8	CARBOHYDRATES	SUGARS	N-GLYCAN BIOSYNTHESIS	N-GLYCAN BIOSYNTHESIS
WBGene00004088	ppk-2	OTHER	INOSITOL PHOSPHATE METABOLISM	INOSITOL PHOSPHATE METABOLISM	INOSITOL PHOSPHATE METABOLISM
WBGene00004089	ppk-3	OTHER	INOSITOL PHOSPHATE METABOLISM	INOSITOL PHOSPHATE METABOLISM	INOSITOL PHOSPHATE METABOLISM
WBGene00010697	uda-1	NUCLEOTIDES	PURINE METABOLISM;PYRIMIDINE METABOLISM	PURINE METABOLISM;PYRIMIDINE METABOLISM	PURINE METABOLISM;PYRIMIDINE METABOLISM
WBGene00010957	nduo-6	ENERGY	ELECTRON TRANSPORT CHAIN	ETC-COMPLEX I	ETC-COMPLEX I
WBGene00013094	Y51H1A.3	ENERGY	ELECTRON TRANSPORT CHAIN	ETC-COMPLEX I	ETC-COMPLEX I
WBGene00020592	ugt-12	OTHER	UGT ENZYME	UGT ENZYME	UGT ENZYME
WBGene00020593	ugt-11	OTHER	UGT ENZYME	UGT ENZYME	UGT ENZYME
WBGene00020590	T19H12.6	OTHER AMINO ACIDS;REACTIVE OXYGEN SPECIES	GLUTATHIONE METABOLISM;TAURINE AND HYPOTAURINE METABOLISM	GLUTATHIONE METABOLISM;TAURINE AND HYPOTAURINE METABOLISM	GLUTATHIONE METABOLISM;TAURINE AND HYPOTAURINE METABOLISM
WBGene00013002	Y48E1B.3	OTHER	OTHER	OTHER	OTHER
WBGene00008506	tkt-1	CARBOHYDRATES	PENTOSE PHOSPHATE PATHWAY	PENTOSE PHOSPHATE PATHWAY	PENTOSE PHOSPHATE PATHWAY
WBGene00020594	ugt-10	OTHER	UGT ENZYME	UGT ENZYME	UGT ENZYME
WBGene00022306	hxk-3	CARBOHYDRATES	AMINO SUGAR AND NUCLEOTIDE SUGAR METABOLISM;GLYCOLYSIS/GLUCONEOGENESIS;SUGARS	AMINO SUGAR AND NUCLEOTIDE SUGAR METABOLISM;FRUCTOSE AND MANNOSE METABOLISM;GLYCOLYSIS/GLUCONEOGENESIS;STARCH AND SUCROSE METABOLISM	AMINO SUGAR AND NUCLEOTIDE SUGAR METABOLISM;FRUCTOSE AND MANNOSE METABOLISM;GLYCOLYSIS/GLUCONEOGENESIS;STARCH AND SUCROSE METABOLISM
WBGene00013447	nars-2	OTHER	AMINOACYL-TRNA BIOSYNTHESIS	AMINOACYL-TRNA BIOSYNTHESIS	AMINOACYL-TRNA BIOSYNTHESIS
WBGene00021344	Y37B11A.2	OTHER	OTHER	OTHER	OTHER
WBGene00009051	nduf-6	ENERGY	ELECTRON TRANSPORT CHAIN	ETC-COMPLEX I	ETC-COMPLEX I
WBGene00015484	atgl-1	LIPIDS	GLYCEROLIPID METABOLISM	GLYCEROLIPID METABOLISM	GLYCEROLIPID METABOLISM
WBGene00006936	glp-4	OTHER	AMINOACYL-TRNA BIOSYNTHESIS	AMINOACYL-TRNA BIOSYNTHESIS	AMINOACYL-TRNA BIOSYNTHESIS
WBGene00008117	gsr-1	REACTIVE OXYGEN SPECIES	GLUTATHIONE METABOLISM	GLUTATHIONE METABOLISM	GLUTATHIONE METABOLISM
WBGene00019516	ugt-20	OTHER	UGT ENZYME	UGT ENZYME	UGT ENZYME
WBGene00021345	Y37B11A.3	CARBOHYDRATES;ENERGY	ORGANIC ACIDS;TRICARBOXYLIC ACID CYCLE	PYRUVATE METABOLISM;TRICARBOXYLIC ACID CYCLE	PYRUVATE METABOLISM;TRICARBOXYLIC ACID CYCLE
WBGene00019846	gpx-7	REACTIVE OXYGEN SPECIES	GLUTATHIONE METABOLISM	GLUTATHIONE METABOLISM	GLUTATHIONE METABOLISM
WBGene00019515	ugt-19	OTHER	UGT ENZYME	UGT ENZYME	UGT ENZYME
WBGene00003583	ndx-6	NUCLEOTIDES	PURINE METABOLISM	PURINE METABOLISM	PURINE METABOLISM
WBGene00001486	frh-1	COFACTORS AND VITAMINS;OTHER	IRON METABOLISM;OTHER	IRON METABOLISM;OTHER	IRON METABOLISM;OTHER
WBGene00000284	cah-6	OTHER	OTHER	OTHER	OTHER
WBGene00011224	R10H10.6	COFACTORS AND VITAMINS	RIBOFLAVIN METABOLISM	RIBOFLAVIN METABOLISM	RIBOFLAVIN METABOLISM
WBGene00015695	ugt-26	OTHER	UGT ENZYME	UGT ENZYME	UGT ENZYME
WBGene00000280	cah-2	OTHER	OTHER	OTHER	OTHER
WBGene00007073	ugt-2	OTHER	UGT ENZYME	UGT ENZYME	UGT ENZYME
WBGene00017071	aagr-1	CARBOHYDRATES	SUGARS	GALACTOSE METABOLISM;STARCH AND SUCROSE METABOLISM	GALACTOSE METABOLISM;STARCH AND SUCROSE METABOLISM
WBGene00000283	cah-5	OTHER	OTHER	OTHER	OTHER
WBGene00020343	acs-3	LIPIDS	FATTY ACID BIOSYNTHESIS;FATTY ACID DEGRADATION	FATTY ACID BIOSYNTHESIS;FATTY ACID DEGRADATION OTHER	FATTY ACID BIOSYNTHESIS OTHER;FATTY ACID DEGRADATION OTHER
WBGene00020437	stt-3	CARBOHYDRATES	SUGARS	N-GLYCAN BIOSYNTHESIS	N-GLYCAN BIOSYNTHESIS
WBGene00020436	T12A2.1	AMINO ACIDS	HISTIDINE DEGRADATION	HISTIDINE DEGRADATION	HISTIDINE DEGRADATION
WBGene00020347	ech-1.2	AMINO ACIDS;LIPIDS;OTHER	BRANCHED-CHAIN AMINO ACID DEGRADATION;FATTY ACID DEGRADATION;KETONE BODY METABOLISM;LYSINE DEGRADATION	ISOLEUCINE DEGRADATION;KETONE BODY METABOLISM;LYSINE DEGRADATION;MITOCHONDRIAL FATTY ACID DEGRADATION;VALINE DEGRADATION	ISOLEUCINE DEGRADATION;KETONE BODY METABOLISM;LYSINE DEGRADATION;MITOCHONDRIAL FATTY ACID DEGRADATION;VALINE DEGRADATION
WBGene00012803	Y43F4B.5	CARBOHYDRATES	AMINO SUGAR AND NUCLEOTIDE SUGAR METABOLISM;PENTOSE PHOSPHATE PATHWAY;SUGARS	AMINO SUGAR AND NUCLEOTIDE SUGAR METABOLISM;PENTOSE PHOSPHATE PATHWAY;STARCH AND SUCROSE METABOLISM	AMINO SUGAR AND NUCLEOTIDE SUGAR METABOLISM;PENTOSE PHOSPHATE PATHWAY;STARCH AND SUCROSE METABOLISM
WBGene00018756	F53C3.13	LIPIDS	ETHER LIPID METABOLISM;GLYCEROLIPID METABOLISM;GLYCEROPHOSPHOLIPID METABOLISM;SPHINGOLIPID METABOLISM	ETHER LIPID METABOLISM;GLYCEROLIPID METABOLISM;GLYCEROPHOSPHOLIPID METABOLISM;SPHINGOLIPID METABOLISM	ETHER LIPID METABOLISM;GLYCEROLIPID METABOLISM;GLYCEROPHOSPHOLIPID METABOLISM;SPHINGOLIPID METABOLISM
WBGene00020022	gldc-1	AMINO ACIDS	GLY, SER AND THR METABOLISM	GLYCINE AND THREONINE METABOLISM	GLYCINE AND THREONINE METABOLISM OTHER;GLYCINE CLEAVAGE SYSTEM
WBGene00001500	ftn-1	COFACTORS AND VITAMINS	IRON METABOLISM	IRON METABOLISM	IRON METABOLISM
WBGene00021474	dot-1.1	OTHER	OTHER	OTHER	OTHER
WBGene00019234	ugt-8	OTHER	UGT ENZYME	UGT ENZYME	UGT ENZYME
WBGene00012416	Y7A9A.1	OTHER AMINO ACIDS;REACTIVE OXYGEN SPECIES	GLUTATHIONE METABOLISM;TAURINE AND HYPOTAURINE METABOLISM	GLUTATHIONE METABOLISM;TAURINE AND HYPOTAURINE METABOLISM	GLUTATHIONE METABOLISM;TAURINE AND HYPOTAURINE METABOLISM
WBGene00013557	Y75B8A.24	OTHER	INOSITOL PHOSPHATE METABOLISM	INOSITOL PHOSPHATE METABOLISM	INOSITOL PHOSPHATE METABOLISM
WBGene00020185	pgk-1	CARBOHYDRATES	GLYCOLYSIS/GLUCONEOGENESIS	GLYCOLYSIS/GLUCONEOGENESIS	GLYCOLYSIS/GLUCONEOGENESIS
WBGene00001501	ftn-2	COFACTORS AND VITAMINS	IRON METABOLISM	IRON METABOLISM	IRON METABOLISM
WBGene00017996	F33D4.4	LIPIDS	SPHINGOLIPID METABOLISM	SPHINGOLIPID METABOLISM	SPHINGOLIPID METABOLISM
WBGene00011106	acl-5	LIPIDS	GLYCEROLIPID METABOLISM;GLYCEROPHOSPHOLIPID METABOLISM	GLYCEROLIPID METABOLISM;GLYCEROPHOSPHOLIPID METABOLISM	GLYCEROLIPID METABOLISM;GLYCEROPHOSPHOLIPID METABOLISM
WBGene00020181	T02H6.11	ENERGY	ELECTRON TRANSPORT CHAIN	ETC-COMPLEX III	ETC-COMPLEX III
WBGene00000996	dif-1	LIPIDS	FATTY ACID DEGRADATION	MITOCHONDRIAL FATTY ACID DEGRADATION	MITOCHONDRIAL FATTY ACID DEGRADATION
WBGene00020182	ugt-53	OTHER	UGT ENZYME	UGT ENZYME	UGT ENZYME
WBGene00001130	dyn-1	OTHER	OTHER	OTHER	OTHER
WBGene00001503	fum-1	ENERGY	TRICARBOXYLIC ACID CYCLE	TRICARBOXYLIC ACID CYCLE	TRICARBOXYLIC ACID CYCLE
WBGene00001134	eat-3	OTHER	OTHER	OTHER	OTHER
WBGene00001137	eat-6	OTHER	OTHER	OTHER	OTHER
WBGene00011474	aldo-1	CARBOHYDRATES	GLYCOLYSIS/GLUCONEOGENESIS;PENTOSE PHOSPHATE PATHWAY	GLYCOLYSIS/GLUCONEOGENESIS;PENTOSE PHOSPHATE PATHWAY	GLYCOLYSIS/GLUCONEOGENESIS;PENTOSE PHOSPHATE PATHWAY
WBGene00016419	tyr-4	AMINO ACIDS	TYROSINE METABOLISM	TYROSINE METABOLISM	TYROSINE METABOLISM
WBGene00012911	acl-7	LIPIDS	GLYCEROPHOSPHOLIPID METABOLISM	GLYCEROPHOSPHOLIPID METABOLISM	GLYCEROPHOSPHOLIPID METABOLISM
WBGene00012897	pisy-1	OTHER	INOSITOL PHOSPHATE METABOLISM	INOSITOL PHOSPHATE METABOLISM	INOSITOL PHOSPHATE METABOLISM
WBGene00022629	ZC513.5	CARBOHYDRATES	SUGARS	N-GLYCAN BIOSYNTHESIS	N-GLYCAN BIOSYNTHESIS
WBGene00022231	tyr-6	AMINO ACIDS	TYROSINE METABOLISM	TYROSINE METABOLISM	TYROSINE METABOLISM
WBGene00022233	ipla-6	LIPIDS	ETHER LIPID METABOLISM;GLYCEROPHOSPHOLIPID METABOLISM	ETHER LIPID METABOLISM;GLYCEROPHOSPHOLIPID METABOLISM	ETHER LIPID METABOLISM;GLYCEROPHOSPHOLIPID METABOLISM
WBGene00017103	klo-2	CARBOHYDRATES	SUGARS	STARCH AND SUCROSE METABOLISM	STARCH AND SUCROSE METABOLISM
WBGene00006945	wars-1	OTHER	AMINOACYL-TRNA BIOSYNTHESIS	AMINOACYL-TRNA BIOSYNTHESIS	AMINOACYL-TRNA BIOSYNTHESIS
WBGene00020932	dhod-1	NUCLEOTIDES	PYRIMIDINE METABOLISM	PYRIMIDINE METABOLISM	PYRIMIDINE METABOLISM
WBGene00007886	ethe-1	ENERGY	SULFUR METABOLISM	SULFUR METABOLISM	SULFUR METABOLISM
WBGene00003906	paf-1	LIPIDS	ETHER LIPID METABOLISM	ETHER LIPID METABOLISM	ETHER LIPID METABOLISM
WBGene00007210	agmo-1	LIPIDS	ETHER LIPID METABOLISM	ETHER LIPID METABOLISM	ETHER LIPID METABOLISM
WBGene00014098	ogdh-2	AMINO ACIDS;ENERGY	LYSINE DEGRADATION;TRICARBOXYLIC ACID CYCLE	LYSINE DEGRADATION;TRICARBOXYLIC ACID CYCLE	LYSINE DEGRADATION;TRICARBOXYLIC ACID CYCLE
WBGene00002891	let-767	LIPIDS;OTHER	ASCAROSIDE BIOSYNTHESIS;FATTY ACID BIOSYNTHESIS	ASCAROSIDE BIOSYNTHESIS;FATTY ACID BIOSYNTHESIS	ASCAROSIDE BIOSYNTHESIS;BCFA BIOSYNTHESIS;MUFA BIOSYNTHESIS;PUFA BIOSYNTHESIS
WBGene00003220	mes-2	OTHER	OTHER	OTHER	OTHER
WBGene00014095	gdh-1	AMINO ACIDS	ALA, ASP/ASN AND GLU/GLN METABOLISM	GLUTAMATE/GLUTAMINE METABOLISM	GLUTAMATE/GLUTAMINE METABOLISM
WBGene00002238	kars-1	OTHER	AMINOACYL-TRNA BIOSYNTHESIS	AMINOACYL-TRNA BIOSYNTHESIS	AMINOACYL-TRNA BIOSYNTHESIS
WBGene00010456	K01C8.1	AMINO ACIDS	GLY, SER AND THR METABOLISM	GLYCINE AND THREONINE METABOLISM;SERINE METABOLISM	GLYCINE AND THREONINE METABOLISM OTHER;SERINE METABOLISM
WBGene00007446	mboa-4	LIPIDS	GLYCEROLIPID METABOLISM;GLYCEROPHOSPHOLIPID METABOLISM	GLYCEROLIPID METABOLISM;GLYCEROPHOSPHOLIPID METABOLISM	GLYCEROLIPID METABOLISM;GLYCEROPHOSPHOLIPID METABOLISM
WBGene00007140	cyp-29A4	OTHER	OTHER	OTHER	OTHER
WBGene00012394	hsd-1	LIPIDS	STEROID METABOLISM	BIOSYNTHESIS OF BILE ACID-LIKE MOLECULES	BIOSYNTHESIS OF BILE ACID-LIKE MOLECULES
WBGene00010778	gpdh-2	LIPIDS	GLYCEROPHOSPHOLIPID METABOLISM	GLYCEROPHOSPHOLIPID METABOLISM	GLYCEROPHOSPHOLIPID METABOLISM
WBGene00000218	asp-5	OTHER	OTHER	OTHER	OTHER
WBGene00013301	Y57G11C.3	CARBOHYDRATES	PENTOSE PHOSPHATE PATHWAY	PENTOSE PHOSPHATE PATHWAY	PENTOSE PHOSPHATE PATHWAY
WBGene00012390	gpap-1	ENERGY;NUCLEOTIDES;OTHER	INOSITOL PHOSPHATE METABOLISM;PURINE METABOLISM;SULFUR METABOLISM	INOSITOL PHOSPHATE METABOLISM;PURINE METABOLISM;SULFUR METABOLISM	INOSITOL PHOSPHATE METABOLISM;PURINE METABOLISM;SULFUR METABOLISM
WBGene00000196	aars-1	OTHER	AMINOACYL-TRNA BIOSYNTHESIS	AMINOACYL-TRNA BIOSYNTHESIS	AMINOACYL-TRNA BIOSYNTHESIS
WBGene00000197	aars-2	OTHER	AMINOACYL-TRNA BIOSYNTHESIS	AMINOACYL-TRNA BIOSYNTHESIS	AMINOACYL-TRNA BIOSYNTHESIS
WBGene00000198	art-1	LIPIDS;OTHER	ASCAROSIDE BIOSYNTHESIS;FATTY ACID BIOSYNTHESIS	ASCAROSIDE BIOSYNTHESIS;FATTY ACID BIOSYNTHESIS	ASCAROSIDE BIOSYNTHESIS;BCFA BIOSYNTHESIS;MUFA BIOSYNTHESIS;PUFA BIOSYNTHESIS
WBGene00000212	asm-2	LIPIDS	SPHINGOLIPID METABOLISM	SPHINGOLIPID METABOLISM	SPHINGOLIPID METABOLISM
WBGene00000211	asm-1	LIPIDS	SPHINGOLIPID METABOLISM	SPHINGOLIPID METABOLISM	SPHINGOLIPID METABOLISM
WBGene00004052	parg-2	COFACTORS AND VITAMINS	NICOTINATE AND NICOTINAMIDE METABOLISM	NICOTINATE AND NICOTINAMIDE METABOLISM	NICOTINATE AND NICOTINAMIDE METABOLISM
WBGene00021564	Y45G12B.3	OTHER	OTHER	OTHER	OTHER
WBGene00000216	asp-3	OTHER	OTHER	OTHER	OTHER
WBGene00000215	asp-2	OTHER	OTHER	OTHER	OTHER
WBGene00000214	asp-1	OTHER	OTHER	OTHER	OTHER
WBGene00018811	pmt-2	LIPIDS	GLYCEROPHOSPHOLIPID METABOLISM	GLYCEROPHOSPHOLIPID METABOLISM	GLYCEROPHOSPHOLIPID METABOLISM
WBGene00019428	dgk-5	LIPIDS	GLYCEROLIPID METABOLISM;GLYCEROPHOSPHOLIPID METABOLISM	GLYCEROLIPID METABOLISM;GLYCEROPHOSPHOLIPID METABOLISM	GLYCEROLIPID METABOLISM;GLYCEROPHOSPHOLIPID METABOLISM
WBGene00005019	sqv-1	CARBOHYDRATES	AMINO SUGAR AND NUCLEOTIDE SUGAR METABOLISM	AMINO SUGAR AND NUCLEOTIDE SUGAR METABOLISM	AMINO SUGAR AND NUCLEOTIDE SUGAR METABOLISM
WBGene00019747	ipla-1	LIPIDS	ETHER LIPID METABOLISM;GLYCEROPHOSPHOLIPID METABOLISM	ETHER LIPID METABOLISM;GLYCEROPHOSPHOLIPID METABOLISM	ETHER LIPID METABOLISM;GLYCEROPHOSPHOLIPID METABOLISM
WBGene00012031	T25G3.4	LIPIDS	GLYCEROPHOSPHOLIPID METABOLISM	GLYCEROPHOSPHOLIPID METABOLISM	GLYCEROPHOSPHOLIPID METABOLISM
WBGene00013903	ugt-3	OTHER	UGT ENZYME	UGT ENZYME	UGT ENZYME
WBGene00044233	Y56A3A.36	CARBOHYDRATES	SUGARS	N-GLYCAN BIOSYNTHESIS	N-GLYCAN BIOSYNTHESIS
WBGene00014807	M04D5.1	OTHER	COLLAGEN BIOSYNTHESIS	COLLAGEN BIOSYNTHESIS	COLLAGEN BIOSYNTHESIS
WBGene00018424	F44E7.2	CARBOHYDRATES	ORGANIC ACIDS	GLYOXYLATE AND DICARBOXYLATE METABOLISM	GLYOXYLATE AND DICARBOXYLATE METABOLISM
WBGene00008443	pde-3	NUCLEOTIDES	PURINE METABOLISM	PURINE METABOLISM	PURINE METABOLISM
WBGene00014028	trxr-2	REACTIVE OXYGEN SPECIES	GLUTATHIONE METABOLISM	GLUTATHIONE METABOLISM	GLUTATHIONE METABOLISM
WBGene00007912	C34B7.2	OTHER	INOSITOL PHOSPHATE METABOLISM	INOSITOL PHOSPHATE METABOLISM	INOSITOL PHOSPHATE METABOLISM
WBGene00007914	mys-4	OTHER	OTHER	OTHER	OTHER
WBGene00007917	C34C6.4	LIPIDS	GLYCEROPHOSPHOLIPID METABOLISM	GLYCEROPHOSPHOLIPID METABOLISM	GLYCEROPHOSPHOLIPID METABOLISM
WBGene00018789	F54C1.1	OTHER	UGT ENZYME	UGT ENZYME	UGT ENZYME
WBGene00020190	guk-1	NUCLEOTIDES	PURINE METABOLISM	PURINE METABOLISM	PURINE METABOLISM
WBGene00017775	F25B5.3	COFACTORS AND VITAMINS;NUCLEOTIDES	NICOTINATE AND NICOTINAMIDE METABOLISM;PURINE METABOLISM;PYRIMIDINE METABOLISM	NICOTINATE AND NICOTINAMIDE METABOLISM;PURINE METABOLISM;PYRIMIDINE METABOLISM	NICOTINATE AND NICOTINAMIDE METABOLISM;PURINE METABOLISM;PYRIMIDINE METABOLISM
WBGene00007175	B0395.3	LIPIDS	FATTY ACID DEGRADATION;SHORT CHAIN FATTY ACID DEGRADATION	MITOCHONDRIAL FATTY ACID DEGRADATION;PROPIONATE DEGRADATION	MITOCHONDRIAL FATTY ACID DEGRADATION;PROPIONATE DEGRADATION OTHER
WBGene00017777	F25B5.6	ONE CARBON CYCLE	FOLATE CYCLE	FOLATE CYCLE	FOLATE CYCLE
WBGene00020820	algn-1	CARBOHYDRATES	SUGARS	N-GLYCAN BIOSYNTHESIS	N-GLYCAN BIOSYNTHESIS
WBGene00014027	tpk-1	OTHER	OTHER	OTHER	OTHER
WBGene00007857	C31H5.6	LIPIDS	FATTY ACID BIOSYNTHESIS;STEROID METABOLISM	BIOSYNTHESIS OF BILE ACID-LIKE MOLECULES;FATTY ACID BIOSYNTHESIS	BIOSYNTHESIS OF BILE ACID-LIKE MOLECULES;FATTY ACID BIOSYNTHESIS OTHER
WBGene00020821	jhdm-1	OTHER	OTHER	OTHER	OTHER
WBGene00015773	C14E2.4	AMINO ACIDS;OTHER	ARG AND PRO METABOLISM;COLLAGEN BIOSYNTHESIS	COLLAGEN BIOSYNTHESIS;PROLINE METABOLISM	COLLAGEN BIOSYNTHESIS;PROLINE METABOLISM
WBGene00007328	pho-10	COFACTORS AND VITAMINS;LIPIDS	GLYCEROPHOSPHOLIPID METABOLISM;RIBOFLAVIN METABOLISM	GLYCEROPHOSPHOLIPID METABOLISM;RIBOFLAVIN METABOLISM	GLYCEROPHOSPHOLIPID METABOLISM;RIBOFLAVIN METABOLISM
WBGene00009057	cept-1	LIPIDS	ETHER LIPID METABOLISM	ETHER LIPID METABOLISM	ETHER LIPID METABOLISM
WBGene00021638	Y47G6A.9	OTHER	OTHER	OTHER	OTHER
WBGene00007455	ugt-22	OTHER	UGT ENZYME	UGT ENZYME	UGT ENZYME
WBGene00015778	got-2.2	AMINO ACIDS;COFACTORS AND VITAMINS	ALA, ASP/ASN AND GLU/GLN METABOLISM;ARG AND PRO METABOLISM;CYS AND MET METABOLISM;TYROSINE METABOLISM;UBIQUINONE METABOLISM	ASPARTATE/ASPARAGINE METABOLISM;CYSTEINE METABOLISM;GLUTAMATE/GLUTAMINE METABOLISM;PROLINE METABOLISM;TYROSINE METABOLISM;UBIQUINONE METABOLISM	ASPARTATE/ASPARAGINE METABOLISM;CYSTEINE METABOLISM;GLUTAMATE/GLUTAMINE METABOLISM;PROLINE METABOLISM;TYROSINE METABOLISM;UBIQUINONE METABOLISM
WBGene00003225	mev-1	ENERGY	ELECTRON TRANSPORT CHAIN;TRICARBOXYLIC ACID CYCLE	ETC-COMPLEX II;TRICARBOXYLIC ACID CYCLE	ETC-COMPLEX II;TRICARBOXYLIC ACID CYCLE
WBGene00007756	C27A7.5	AMINO ACIDS;LIPIDS	ALA, ASP/ASN AND GLU/GLN METABOLISM;ETHER LIPID METABOLISM;GLYCEROPHOSPHOLIPID METABOLISM	ASPARTATE/ASPARAGINE METABOLISM;ETHER LIPID METABOLISM;GLYCEROPHOSPHOLIPID METABOLISM	ASPARTATE/ASPARAGINE METABOLISM;ETHER LIPID METABOLISM;GLYCEROPHOSPHOLIPID METABOLISM
WBGene00007755	C27A7.3	COFACTORS AND VITAMINS;ENERGY;LIPIDS;NUCLEOTIDES	ETHER LIPID METABOLISM;NICOTINATE AND NICOTINAMIDE METABOLISM;PURINE METABOLISM;PYRIMIDINE METABOLISM;RIBOFLAVIN METABOLISM;SULFUR METABOLISM	ETHER LIPID METABOLISM;NICOTINATE AND NICOTINAMIDE METABOLISM;PURINE METABOLISM;PYRIMIDINE METABOLISM;RIBOFLAVIN METABOLISM;SULFUR METABOLISM	ETHER LIPID METABOLISM;NICOTINATE AND NICOTINAMIDE METABOLISM;PURINE METABOLISM;PYRIMIDINE METABOLISM;RIBOFLAVIN METABOLISM;SULFUR METABOLISM
WBGene00017830	rpb-8	OTHER	OTHER	OTHER	OTHER
WBGene00007753	C27A7.1	COFACTORS AND VITAMINS;ENERGY;LIPIDS;NUCLEOTIDES	ETHER LIPID METABOLISM;NICOTINATE AND NICOTINAMIDE METABOLISM;PURINE METABOLISM;PYRIMIDINE METABOLISM;RIBOFLAVIN METABOLISM;SULFUR METABOLISM	ETHER LIPID METABOLISM;NICOTINATE AND NICOTINAMIDE METABOLISM;PURINE METABOLISM;PYRIMIDINE METABOLISM;RIBOFLAVIN METABOLISM;SULFUR METABOLISM	ETHER LIPID METABOLISM;NICOTINATE AND NICOTINAMIDE METABOLISM;PURINE METABOLISM;PYRIMIDINE METABOLISM;RIBOFLAVIN METABOLISM;SULFUR METABOLISM
WBGene00000069	acy-2	NUCLEOTIDES	PURINE METABOLISM	PURINE METABOLISM	PURINE METABOLISM
WBGene00007698	qns-1	COFACTORS AND VITAMINS	NICOTINATE AND NICOTINAMIDE METABOLISM	NICOTINATE AND NICOTINAMIDE METABOLISM	NICOTINATE AND NICOTINAMIDE METABOLISM
WBGene00008654	F10F2.2	NUCLEOTIDES	PURINE METABOLISM	PURINE METABOLISM	PURINE METABOLISM
WBGene00008802	acp-2	COFACTORS AND VITAMINS;LIPIDS	GLYCEROPHOSPHOLIPID METABOLISM;RIBOFLAVIN METABOLISM	GLYCEROPHOSPHOLIPID METABOLISM;RIBOFLAVIN METABOLISM	GLYCEROPHOSPHOLIPID METABOLISM;RIBOFLAVIN METABOLISM
WBGene00007422	ugt-17	OTHER	UGT ENZYME	UGT ENZYME	UGT ENZYME
WBGene00002249	lap-1	AMINO ACIDS;REACTIVE OXYGEN SPECIES	CYS AND MET METABOLISM;GLUTATHIONE METABOLISM;GLY, SER AND THR METABOLISM	CYSTEINE METABOLISM;GLUTATHIONE METABOLISM;GLYCINE AND THREONINE METABOLISM	CYSTEINE METABOLISM;GLUTATHIONE METABOLISM;GLYCINE AND THREONINE METABOLISM OTHER
WBGene00000107	alh-1	AMINO ACIDS;CARBOHYDRATES;LIPIDS	GLYCEROLIPID METABOLISM;GLYCOLYSIS/GLUCONEOGENESIS;TRYPTOPHAN DEGRADATION	GLYCEROLIPID METABOLISM;GLYCOLYSIS/GLUCONEOGENESIS;TRYPTOPHAN DEGRADATION	GLYCEROLIPID METABOLISM;GLYCOLYSIS/GLUCONEOGENESIS;TRYPTOPHAN DEGRADATION
WBGene00018391	rpb-4	OTHER	OTHER	OTHER	OTHER
WBGene00013237	Y56A3A.19	ENERGY	ELECTRON TRANSPORT CHAIN	ETC-COMPLEX I	ETC-COMPLEX I
WBGene00000269	bre-4	CARBOHYDRATES	SUGARS	N-GLYCAN BIOSYNTHESIS	N-GLYCAN BIOSYNTHESIS
WBGene00000266	bre-1	CARBOHYDRATES	SUGARS	FRUCTOSE AND MANNOSE METABOLISM	FRUCTOSE AND MANNOSE METABOLISM
WBGene00009271	glna-3	AMINO ACIDS	ALA, ASP/ASN AND GLU/GLN METABOLISM	GLUTAMATE/GLUTAMINE METABOLISM	GLUTAMATE/GLUTAMINE METABOLISM
WBGene00019633	K10D2.7	AMINO ACIDS;OTHER	ALA, ASP/ASN AND GLU/GLN METABOLISM;CYS AND MET METABOLISM;MOLYBDENUM COFACTOR BIOSYNTHESIS	ALANINE METABOLISM;CYSTEINE METABOLISM;MOLYBDENUM COFACTOR BIOSYNTHESIS	ALANINE METABOLISM;CYSTEINE METABOLISM;MOLYBDENUM COFACTOR BIOSYNTHESIS
WBGene00000109	alh-3	ONE CARBON CYCLE	FOLATE CYCLE	FOLATE CYCLE	FOLATE CYCLE
WBGene00000108	alh-2	AMINO ACIDS;CARBOHYDRATES;LIPIDS	ARG AND PRO METABOLISM;GLYCEROLIPID METABOLISM;GLYCOLYSIS/GLUCONEOGENESIS;TRYPTOPHAN DEGRADATION	ARGININE METABOLISM;GLYCEROLIPID METABOLISM;GLYCOLYSIS/GLUCONEOGENESIS;TRYPTOPHAN DEGRADATION	ARGININE METABOLISM;GLYCEROLIPID METABOLISM;GLYCOLYSIS/GLUCONEOGENESIS;TRYPTOPHAN DEGRADATION
WBGene00010296	dgat-2	LIPIDS	GLYCEROLIPID METABOLISM	GLYCEROLIPID METABOLISM	GLYCEROLIPID METABOLISM
WBGene00022389	pde-6	NUCLEOTIDES	PURINE METABOLISM	PURINE METABOLISM	PURINE METABOLISM
WBGene00009177	F26H9.5	AMINO ACIDS	GLY, SER AND THR METABOLISM	SERINE METABOLISM	SERINE METABOLISM
WBGene00019322	ahcy-1	ONE CARBON CYCLE	MET/SAM CYCLE	MET/SAM CYCLE	MET/SAM CYCLE
WBGene00019730	asns-2	AMINO ACIDS	ALA, ASP/ASN AND GLU/GLN METABOLISM	ASPARTATE/ASPARAGINE METABOLISM;GLUTAMATE/GLUTAMINE METABOLISM	ASPARTATE/ASPARAGINE METABOLISM;GLUTAMATE/GLUTAMINE METABOLISM
WBGene00006611	tre-5	CARBOHYDRATES	SUGARS	STARCH AND SUCROSE METABOLISM	STARCH AND SUCROSE METABOLISM
WBGene00006610	tre-4	CARBOHYDRATES	SUGARS	STARCH AND SUCROSE METABOLISM	STARCH AND SUCROSE METABOLISM
WBGene00044286	ugt-35	OTHER	UGT ENZYME	UGT ENZYME	UGT ENZYME
WBGene00007350	sucl-1	ENERGY	TRICARBOXYLIC ACID CYCLE	TRICARBOXYLIC ACID CYCLE	TRICARBOXYLIC ACID CYCLE
WBGene00021128	W10C8.5	AMINO ACIDS	ARG AND PRO METABOLISM	ARGININE METABOLISM	ARGININE METABOLISM
WBGene00018491	mdh-1	AMINO ACIDS;ENERGY	CYS AND MET METABOLISM;TRICARBOXYLIC ACID CYCLE	CYSTEINE METABOLISM;TRICARBOXYLIC ACID CYCLE	CYSTEINE METABOLISM;TRICARBOXYLIC ACID CYCLE
WBGene00007355	rpb-6	OTHER	OTHER	OTHER	OTHER
WBGene00009739	F45H10.2	ENERGY	ELECTRON TRANSPORT CHAIN	ETC-COMPLEX III	ETC-COMPLEX III
WBGene00015512	mthf-1	ONE CARBON CYCLE	FOLATE CYCLE	FOLATE CYCLE	FOLATE CYCLE
WBGene00010609	dut-1	NUCLEOTIDES	PYRIMIDINE METABOLISM	PYRIMIDINE METABOLISM	PYRIMIDINE METABOLISM
WBGene00016313	set-4	OTHER	OTHER	OTHER	OTHER
WBGene00019813	ger-1	CARBOHYDRATES	SUGARS	FRUCTOSE AND MANNOSE METABOLISM	FRUCTOSE AND MANNOSE METABOLISM
WBGene00021709	ugt-29	OTHER	UGT ENZYME	UGT ENZYME	UGT ENZYME
WBGene00017387	mpst-4	AMINO ACIDS;ENERGY	CYS AND MET METABOLISM;SULFUR METABOLISM	CYSTEINE METABOLISM;SULFUR METABOLISM	CYSTEINE METABOLISM;SULFUR METABOLISM
WBGene00004932	sod-3	REACTIVE OXYGEN SPECIES	ROS METABOLISM	ROS METABOLISM	ROS METABOLISM
WBGene00004933	sod-4	REACTIVE OXYGEN SPECIES	ROS METABOLISM	ROS METABOLISM	ROS METABOLISM
WBGene00004930	sod-1	REACTIVE OXYGEN SPECIES	ROS METABOLISM	ROS METABOLISM	ROS METABOLISM
WBGene00020797	T25D3.3	AMINO ACIDS;ENERGY;OTHER AMINO ACIDS	CYS AND MET METABOLISM;SELENOCOMPOUND METABOLISM;SULFUR METABOLISM	CYSTEINE METABOLISM;SELENOCOMPOUND METABOLISM;SULFUR METABOLISM	CYSTEINE METABOLISM;SELENOCOMPOUND METABOLISM;SULFUR METABOLISM
WBGene00021252	cht-4	CARBOHYDRATES;OTHER	AMINO SUGAR AND NUCLEOTIDE SUGAR METABOLISM;CHITIN DEGRADATION	AMINO SUGAR AND NUCLEOTIDE SUGAR METABOLISM;CHITIN DEGRADATION	AMINO SUGAR AND NUCLEOTIDE SUGAR METABOLISM;CHITIN DEGRADATION
WBGene00020658	T21F4.1	AMINO ACIDS	ARG AND PRO METABOLISM	ARGININE METABOLISM	ARGININE METABOLISM
WBGene00019819	R02D3.1	AMINO ACIDS	LYSINE DEGRADATION	LYSINE DEGRADATION	LYSINE DEGRADATION
WBGene00012983	men-1	CARBOHYDRATES	ORGANIC ACIDS	PYRUVATE METABOLISM	PYRUVATE METABOLISM
WBGene00011500	T05G5.5	COFACTORS AND VITAMINS	PANTOTHENATE AND COA BIOSYNTHESIS	PANTOTHENATE AND COA BIOSYNTHESIS	PANTOTHENATE AND COA BIOSYNTHESIS
WBGene00021372	ugt-45	OTHER	UGT ENZYME	UGT ENZYME	UGT ENZYME
WBGene00009192	asah-2	LIPIDS	SPHINGOLIPID METABOLISM	SPHINGOLIPID METABOLISM	SPHINGOLIPID METABOLISM
WBGene00001683	gpd-1	CARBOHYDRATES	GLYCOLYSIS/GLUCONEOGENESIS	GLYCOLYSIS/GLUCONEOGENESIS	GLYCOLYSIS/GLUCONEOGENESIS
WBGene00000279	cah-1	OTHER	OTHER	OTHER	OTHER
WBGene00002146	ipp-5	OTHER	INOSITOL PHOSPHATE METABOLISM	INOSITOL PHOSPHATE METABOLISM	INOSITOL PHOSPHATE METABOLISM
WBGene00016934	mboa-3	LIPIDS	GLYCEROLIPID METABOLISM;GLYCEROPHOSPHOLIPID METABOLISM	GLYCEROLIPID METABOLISM;GLYCEROPHOSPHOLIPID METABOLISM	GLYCEROLIPID METABOLISM;GLYCEROPHOSPHOLIPID METABOLISM
WBGene00001686	gpd-4	CARBOHYDRATES	GLYCOLYSIS/GLUCONEOGENESIS	GLYCOLYSIS/GLUCONEOGENESIS	GLYCOLYSIS/GLUCONEOGENESIS
WBGene00001685	gpd-3	CARBOHYDRATES	GLYCOLYSIS/GLUCONEOGENESIS	GLYCOLYSIS/GLUCONEOGENESIS	GLYCOLYSIS/GLUCONEOGENESIS
WBGene00001684	gpd-2	CARBOHYDRATES	GLYCOLYSIS/GLUCONEOGENESIS	GLYCOLYSIS/GLUCONEOGENESIS	GLYCOLYSIS/GLUCONEOGENESIS
WBGene00003061	lpd-5	ENERGY	ELECTRON TRANSPORT CHAIN	ETC-COMPLEX I	ETC-COMPLEX I
WBGene00013041	pstk-1	OTHER AMINO ACIDS	SELENOCOMPOUND METABOLISM	SELENOCOMPOUND METABOLISM	SELENOCOMPOUND METABOLISM
WBGene00008258	mans-2	CARBOHYDRATES	SUGARS	N-GLYCAN BIOSYNTHESIS	N-GLYCAN BIOSYNTHESIS
WBGene00021515	set-23	OTHER	OTHER	OTHER	OTHER
WBGene00017316	F09G2.8	LIPIDS	ETHER LIPID METABOLISM;GLYCEROPHOSPHOLIPID METABOLISM	ETHER LIPID METABOLISM;GLYCEROPHOSPHOLIPID METABOLISM	ETHER LIPID METABOLISM;GLYCEROPHOSPHOLIPID METABOLISM
WBGene00016384	cdgs-1	LIPIDS	GLYCEROPHOSPHOLIPID METABOLISM	GLYCEROPHOSPHOLIPID METABOLISM	GLYCEROPHOSPHOLIPID METABOLISM
WBGene00017315	ugt-36	OTHER	UGT ENZYME	UGT ENZYME	UGT ENZYME
WBGene00018771	duox-2	OTHER	OTHER	OTHER	OTHER
WBGene00008780	hxk-1	CARBOHYDRATES	AMINO SUGAR AND NUCLEOTIDE SUGAR METABOLISM;GLYCOLYSIS/GLUCONEOGENESIS;SUGARS	AMINO SUGAR AND NUCLEOTIDE SUGAR METABOLISM;FRUCTOSE AND MANNOSE METABOLISM;GLYCOLYSIS/GLUCONEOGENESIS;STARCH AND SUCROSE METABOLISM	AMINO SUGAR AND NUCLEOTIDE SUGAR METABOLISM;FRUCTOSE AND MANNOSE METABOLISM;GLYCOLYSIS/GLUCONEOGENESIS;STARCH AND SUCROSE METABOLISM
WBGene00020989	W03D8.8	LIPIDS	FATTY ACID BIOSYNTHESIS;STEROID METABOLISM	BIOSYNTHESIS OF BILE ACID-LIKE MOLECULES;FATTY ACID BIOSYNTHESIS	BIOSYNTHESIS OF BILE ACID-LIKE MOLECULES;FATTY ACID BIOSYNTHESIS OTHER
WBGene00019883	met-2	OTHER	OTHER	OTHER	OTHER
WBGene00006921	vha-12	OTHER	VACUOLAR ATP-ASE	VACUOLAR ATP-ASE	VACUOLAR ATP-ASE
WBGene00015678	mcp-1	CARBOHYDRATES	SUGARS	FRUCTOSE AND MANNOSE METABOLISM	FRUCTOSE AND MANNOSE METABOLISM
WBGene00015894	acdh-2	AMINO ACIDS;LIPIDS	BRANCHED-CHAIN AMINO ACID DEGRADATION;FATTY ACID DEGRADATION	ISOLEUCINE DEGRADATION;MITOCHONDRIAL FATTY ACID DEGRADATION;VALINE DEGRADATION	ISOLEUCINE DEGRADATION;MITOCHONDRIAL FATTY ACID DEGRADATION;VALINE DEGRADATION
WBGene00018674	F52C9.3	LIPIDS	GLYCEROLIPID METABOLISM	GLYCEROLIPID METABOLISM	GLYCEROLIPID METABOLISM
WBGene00020895	T28D9.3	LIPIDS	ETHER LIPID METABOLISM;GLYCEROLIPID METABOLISM;GLYCEROPHOSPHOLIPID METABOLISM;SPHINGOLIPID METABOLISM	ETHER LIPID METABOLISM;GLYCEROLIPID METABOLISM;GLYCEROPHOSPHOLIPID METABOLISM;SPHINGOLIPID METABOLISM	ETHER LIPID METABOLISM;GLYCEROLIPID METABOLISM;GLYCEROPHOSPHOLIPID METABOLISM;SPHINGOLIPID METABOLISM
WBGene00012936	Y47D3A.29	OTHER	OTHER	OTHER	OTHER
WBGene00004068	pnk-1	COFACTORS AND VITAMINS	PANTOTHENATE AND COA BIOSYNTHESIS	PANTOTHENATE AND COA BIOSYNTHESIS	PANTOTHENATE AND COA BIOSYNTHESIS
WBGene00017818	F26D11.1	CARBOHYDRATES	PENTOSE PHOSPHATE PATHWAY	PENTOSE PHOSPHATE PATHWAY	PENTOSE PHOSPHATE PATHWAY
WBGene00012187	rpb-11	OTHER	OTHER	OTHER	OTHER
WBGene00001548	gcy-23	OTHER	GUANYLATE CYCLASE	GUANYLATE CYCLASE	GUANYLATE CYCLASE
WBGene00000366	cbp-1	OTHER	OTHER	OTHER	OTHER
WBGene00000515	ckc-1	LIPIDS	GLYCEROPHOSPHOLIPID METABOLISM	GLYCEROPHOSPHOLIPID METABOLISM	GLYCEROPHOSPHOLIPID METABOLISM
WBGene00001544	gcy-19	OTHER	GUANYLATE CYCLASE	GUANYLATE CYCLASE	GUANYLATE CYCLASE
WBGene00001545	gcy-20	OTHER	GUANYLATE CYCLASE	GUANYLATE CYCLASE	GUANYLATE CYCLASE
WBGene00001546	gcy-21	OTHER	GUANYLATE CYCLASE	GUANYLATE CYCLASE	GUANYLATE CYCLASE
WBGene00001547	gcy-22	OTHER	GUANYLATE CYCLASE	GUANYLATE CYCLASE	GUANYLATE CYCLASE
WBGene00016957	atic-1	NUCLEOTIDES;ONE CARBON CYCLE	FOLATE CYCLE;PURINE METABOLISM	FOLATE CYCLE;PURINE METABOLISM	FOLATE CYCLE;PURINE METABOLISM
WBGene00015298	C01F1.3	CARBOHYDRATES	AMINO SUGAR AND NUCLEOTIDE SUGAR METABOLISM	AMINO SUGAR AND NUCLEOTIDE SUGAR METABOLISM	AMINO SUGAR AND NUCLEOTIDE SUGAR METABOLISM
WBGene00001542	gcy-17	OTHER	GUANYLATE CYCLASE	GUANYLATE CYCLASE	GUANYLATE CYCLASE
WBGene00012020	gyg-2	CARBOHYDRATES	SUGARS	STARCH AND SUCROSE METABOLISM	STARCH AND SUCROSE METABOLISM
WBGene00021562	nuo-5	ENERGY	ELECTRON TRANSPORT CHAIN	ETC-COMPLEX I	ETC-COMPLEX I
WBGene00021553	tyr-5	AMINO ACIDS	TYROSINE METABOLISM	TYROSINE METABOLISM	TYROSINE METABOLISM
WBGene00011058	fdps-1	OTHER	MEVALONATE METABOLISM	MEVALONATE METABOLISM	MEVALONATE METABOLISM
WBGene00044903	K03H1.13	CARBOHYDRATES	SUGARS	FRUCTOSE AND MANNOSE METABOLISM	FRUCTOSE AND MANNOSE METABOLISM
WBGene00009952	acaa-2	AMINO ACIDS;LIPIDS	BRANCHED-CHAIN AMINO ACID DEGRADATION;FATTY ACID DEGRADATION;SHORT CHAIN FATTY ACID DEGRADATION	ISOLEUCINE DEGRADATION;MITOCHONDRIAL FATTY ACID DEGRADATION;PROPIONATE DEGRADATION	ISOLEUCINE DEGRADATION;MITOCHONDRIAL FATTY ACID DEGRADATION;PROPIONATE DEGRADATION OTHER
WBGene00017959	ugt-42	OTHER	UGT ENZYME	UGT ENZYME	UGT ENZYME
WBGene00011003	R04B5.5	CARBOHYDRATES	PENTOSE AND GLUCURONATE INTERCONVERSIONS;SUGARS	FRUCTOSE AND MANNOSE METABOLISM;PENTOSE AND GLUCURONATE INTERCONVERSIONS	FRUCTOSE AND MANNOSE METABOLISM;PENTOSE AND GLUCURONATE INTERCONVERSIONS
WBGene00011004	R04B5.6	CARBOHYDRATES	PENTOSE AND GLUCURONATE INTERCONVERSIONS;SUGARS	FRUCTOSE AND MANNOSE METABOLISM;PENTOSE AND GLUCURONATE INTERCONVERSIONS	FRUCTOSE AND MANNOSE METABOLISM;PENTOSE AND GLUCURONATE INTERCONVERSIONS
WBGene00004981	spl-1	LIPIDS	SPHINGOLIPID METABOLISM	SPHINGOLIPID METABOLISM	SPHINGOLIPID METABOLISM
WBGene00011006	ugt-47	OTHER	UGT ENZYME	UGT ENZYME	UGT ENZYME
WBGene00011433	pde-1	NUCLEOTIDES	PURINE METABOLISM	PURINE METABOLISM	PURINE METABOLISM
WBGene00000512	ckb-2	LIPIDS	GLYCEROPHOSPHOLIPID METABOLISM	GLYCEROPHOSPHOLIPID METABOLISM	GLYCEROPHOSPHOLIPID METABOLISM
WBGene00010284	aman-2	CARBOHYDRATES	SUGARS	N-GLYCAN BIOSYNTHESIS	N-GLYCAN BIOSYNTHESIS
WBGene00013406	Y63D3A.7	ENERGY	ELECTRON TRANSPORT CHAIN	ETC-COMPLEX I	ETC-COMPLEX I
WBGene00008431	piga-1	OTHER	OTHER	OTHER	OTHER
WBGene00010924	M153.1	AMINO ACIDS	ARG AND PRO METABOLISM	ARGININE METABOLISM;PROLINE METABOLISM	ARGININE METABOLISM;PROLINE METABOLISM
WBGene00001338	ears-2	OTHER	AMINOACYL-TRNA BIOSYNTHESIS	AMINOACYL-TRNA BIOSYNTHESIS	AMINOACYL-TRNA BIOSYNTHESIS
WBGene00008435	glna-2	AMINO ACIDS	ALA, ASP/ASN AND GLU/GLN METABOLISM	GLUTAMATE/GLUTAMINE METABOLISM	GLUTAMATE/GLUTAMINE METABOLISM
WBGene00011850	T20B3.1	LIPIDS	FATTY ACID DEGRADATION	MITOCHONDRIAL FATTY ACID DEGRADATION	MITOCHONDRIAL FATTY ACID DEGRADATION
WBGene00019094	F59A7.7	AMINO ACIDS;ENERGY;OTHER AMINO ACIDS	CYS AND MET METABOLISM;SELENOCOMPOUND METABOLISM;SULFUR METABOLISM	CYSTEINE METABOLISM;SELENOCOMPOUND METABOLISM;SULFUR METABOLISM	CYSTEINE METABOLISM;SELENOCOMPOUND METABOLISM;SULFUR METABOLISM
WBGene00022377	gpx-4	REACTIVE OXYGEN SPECIES	GLUTATHIONE METABOLISM	GLUTATHIONE METABOLISM	GLUTATHIONE METABOLISM
WBGene00022379	Y94H6A.7	COFACTORS AND VITAMINS;LIPIDS	GLYCEROPHOSPHOLIPID METABOLISM;RIBOFLAVIN METABOLISM	GLYCEROPHOSPHOLIPID METABOLISM;RIBOFLAVIN METABOLISM	GLYCEROPHOSPHOLIPID METABOLISM;RIBOFLAVIN METABOLISM
WBGene00000963	dhp-1	NUCLEOTIDES	PYRIMIDINE METABOLISM	PYRIMIDINE METABOLISM	PYRIMIDINE METABOLISM
WBGene00009006	F21D5.1	CARBOHYDRATES	AMINO SUGAR AND NUCLEOTIDE SUGAR METABOLISM	AMINO SUGAR AND NUCLEOTIDE SUGAR METABOLISM	AMINO SUGAR AND NUCLEOTIDE SUGAR METABOLISM
WBGene00009001	tyr-3	AMINO ACIDS	TYROSINE METABOLISM	TYROSINE METABOLISM	TYROSINE METABOLISM
WBGene00000964	dhp-2	NUCLEOTIDES	PYRIMIDINE METABOLISM	PYRIMIDINE METABOLISM	PYRIMIDINE METABOLISM
WBGene00000967	dhs-3	COFACTORS AND VITAMINS	RETINOL METABOLISM	RETINOL METABOLISM	RETINOL METABOLISM
WBGene00018174	F38B6.4	AMINO ACIDS;NUCLEOTIDES;ONE CARBON CYCLE	FOLATE CYCLE;GLY, SER AND THR METABOLISM;PURINE METABOLISM	FOLATE CYCLE;GLYCINE AND THREONINE METABOLISM;PURINE METABOLISM	FOLATE CYCLE;GLYCINE AND THREONINE METABOLISM OTHER;PURINE METABOLISM
WBGene00010794	dld-1	AMINO ACIDS;CARBOHYDRATES;ENERGY;LIPIDS	BRANCHED-CHAIN AMINO ACID DEGRADATION;GLY, SER AND THR METABOLISM;GLYCOLYSIS/GLUCONEOGENESIS;LYSINE DEGRADATION;ORGANIC ACIDS;SHORT CHAIN FATTY ACID DEGRADATION;TRICARBOXYLIC ACID CYCLE	GLYCINE AND THREONINE METABOLISM;GLYCOLYSIS/GLUCONEOGENESIS;ISOLEUCINE DEGRADATION;LEUCINE DEGRADATION;LYSINE DEGRADATION;PROPIONATE DEGRADATION;PYRUVATE METABOLISM;TRICARBOXYLIC ACID CYCLE;VALINE DEGRADATION	GLYCINE AND THREONINE METABOLISM OTHER;GLYCINE CLEAVAGE SYSTEM;GLYCOLYSIS/GLUCONEOGENESIS;ISOLEUCINE DEGRADATION;LEUCINE DEGRADATION;LYSINE DEGRADATION;PROPIONATE DEGRADATION OTHER;PYRUVATE METABOLISM;TRICARBOXYLIC ACID CYCLE;VALINE DEGRADATION
WBGene00014054	dbt-1	AMINO ACIDS;LIPIDS	BRANCHED-CHAIN AMINO ACID DEGRADATION;SHORT CHAIN FATTY ACID DEGRADATION	ISOLEUCINE DEGRADATION;LEUCINE DEGRADATION;PROPIONATE DEGRADATION;VALINE DEGRADATION	ISOLEUCINE DEGRADATION;LEUCINE DEGRADATION;PROPIONATE DEGRADATION OTHER;VALINE DEGRADATION
WBGene00010791	sodh-2	CARBOHYDRATES;COFACTORS AND VITAMINS	GLYCOLYSIS/GLUCONEOGENESIS;RETINOL METABOLISM	GLYCOLYSIS/GLUCONEOGENESIS;RETINOL METABOLISM	GLYCOLYSIS/GLUCONEOGENESIS;RETINOL METABOLISM
WBGene00010790	sodh-1	CARBOHYDRATES;COFACTORS AND VITAMINS	GLYCOLYSIS/GLUCONEOGENESIS;RETINOL METABOLISM	GLYCOLYSIS/GLUCONEOGENESIS;RETINOL METABOLISM	GLYCOLYSIS/GLUCONEOGENESIS;RETINOL METABOLISM
WBGene00022150	Y71G12B.10	AMINO ACIDS;OTHER	BRANCHED-CHAIN AMINO ACID DEGRADATION;KETONE BODY METABOLISM	KETONE BODY METABOLISM;LEUCINE DEGRADATION	KETONE BODY METABOLISM;LEUCINE DEGRADATION
WBGene00013646	Y105C5B.3	COFACTORS AND VITAMINS;LIPIDS	FOLATE BIOSYNTHESIS;GLYCEROPHOSPHOLIPID METABOLISM	FOLATE BIOSYNTHESIS;GLYCEROPHOSPHOLIPID METABOLISM	FOLATE BIOSYNTHESIS;GLYCEROPHOSPHOLIPID METABOLISM
WBGene00020270	T05H4.7	CARBOHYDRATES;OTHER	AMINO SUGAR AND NUCLEOTIDE SUGAR METABOLISM;CHITIN DEGRADATION	AMINO SUGAR AND NUCLEOTIDE SUGAR METABOLISM;CHITIN DEGRADATION	AMINO SUGAR AND NUCLEOTIDE SUGAR METABOLISM;CHITIN DEGRADATION
WBGene00010380	mpst-2	AMINO ACIDS;ENERGY	CYS AND MET METABOLISM;SULFUR METABOLISM	CYSTEINE METABOLISM;SULFUR METABOLISM	CYSTEINE METABOLISM;SULFUR METABOLISM
WBGene00010799	chil-12	CARBOHYDRATES;OTHER	AMINO SUGAR AND NUCLEOTIDE SUGAR METABOLISM;CHITIN DEGRADATION	AMINO SUGAR AND NUCLEOTIDE SUGAR METABOLISM;CHITIN DEGRADATION	AMINO SUGAR AND NUCLEOTIDE SUGAR METABOLISM;CHITIN DEGRADATION
WBGene00010383	mpst-3	AMINO ACIDS;ENERGY	CYS AND MET METABOLISM;SULFUR METABOLISM	CYSTEINE METABOLISM;SULFUR METABOLISM	CYSTEINE METABOLISM;SULFUR METABOLISM
WBGene00008167	acox-1.5	LIPIDS	FATTY ACID DEGRADATION;STEROID METABOLISM	BIOSYNTHESIS OF BILE ACID-LIKE MOLECULES;PEROXISOMAL FATTY ACID DEGRADATION	BIOSYNTHESIS OF BILE ACID-LIKE MOLECULES;PEROXISOMAL FATTY ACID DEGRADATION
WBGene00022250	Y73B6BL.29	NUCLEOTIDES	PYRIMIDINE METABOLISM	PYRIMIDINE METABOLISM	PYRIMIDINE METABOLISM
WBGene00018850	gpx-8	REACTIVE OXYGEN SPECIES	GLUTATHIONE METABOLISM	GLUTATHIONE METABOLISM	GLUTATHIONE METABOLISM
WBGene00012295	nmat-1	COFACTORS AND VITAMINS	NICOTINATE AND NICOTINAMIDE METABOLISM	NICOTINATE AND NICOTINAMIDE METABOLISM	NICOTINATE AND NICOTINAMIDE METABOLISM
WBGene00011407	ppat-1	NUCLEOTIDES	PURINE METABOLISM	PURINE METABOLISM	PURINE METABOLISM
WBGene00007942	idh-2	ENERGY	TRICARBOXYLIC ACID CYCLE	TRICARBOXYLIC ACID CYCLE	TRICARBOXYLIC ACID CYCLE
WBGene00009439	mlcd-1	LIPIDS	SHORT CHAIN FATTY ACID DEGRADATION	PROPIONATE DEGRADATION	PROPIONATE DEGRADATION OTHER
WBGene00016920	C54E4.5	OTHER	INOSITOL PHOSPHATE METABOLISM	INOSITOL PHOSPHATE METABOLISM	INOSITOL PHOSPHATE METABOLISM
WBGene00001149	bcat-1	AMINO ACIDS	BRANCHED-CHAIN AMINO ACID DEGRADATION	ISOLEUCINE DEGRADATION;LEUCINE DEGRADATION;VALINE DEGRADATION	ISOLEUCINE DEGRADATION;LEUCINE DEGRADATION;VALINE DEGRADATION
WBGene00001262	emb-8	LIPIDS	FATTY ACID BIOSYNTHESIS	FATTY ACID BIOSYNTHESIS	FATTY ACID BIOSYNTHESIS OTHER
WBGene00011729	set-16	OTHER	OTHER	OTHER	OTHER
WBGene00000497	chs-2	CARBOHYDRATES;OTHER	AMINO SUGAR AND NUCLEOTIDE SUGAR METABOLISM;CHITIN BIOSYNTHESIS	AMINO SUGAR AND NUCLEOTIDE SUGAR METABOLISM;CHITIN BIOSYNTHESIS	AMINO SUGAR AND NUCLEOTIDE SUGAR METABOLISM;CHITIN BIOSYNTHESIS
WBGene00000496	chs-1	CARBOHYDRATES;OTHER	AMINO SUGAR AND NUCLEOTIDE SUGAR METABOLISM;CHITIN BIOSYNTHESIS	AMINO SUGAR AND NUCLEOTIDE SUGAR METABOLISM;CHITIN BIOSYNTHESIS	AMINO SUGAR AND NUCLEOTIDE SUGAR METABOLISM;CHITIN BIOSYNTHESIS
WBGene00000976	dhs-13	COFACTORS AND VITAMINS	RETINOL METABOLISM	RETINOL METABOLISM	RETINOL METABOLISM
WBGene00001744	gars-1	OTHER	AMINOACYL-TRNA BIOSYNTHESIS	AMINOACYL-TRNA BIOSYNTHESIS	AMINOACYL-TRNA BIOSYNTHESIS
WBGene00007812	C29F7.3	NUCLEOTIDES	PYRIMIDINE METABOLISM	PYRIMIDINE METABOLISM	PYRIMIDINE METABOLISM
WBGene00010339	acl-1	LIPIDS	GLYCEROLIPID METABOLISM;GLYCEROPHOSPHOLIPID METABOLISM	GLYCEROLIPID METABOLISM;GLYCEROPHOSPHOLIPID METABOLISM	GLYCEROLIPID METABOLISM;GLYCEROPHOSPHOLIPID METABOLISM
WBGene00016328	pde-5	NUCLEOTIDES	PURINE METABOLISM	PURINE METABOLISM	PURINE METABOLISM
WBGene00013866	cbs-1	AMINO ACIDS;ONE CARBON CYCLE	CYS AND MET METABOLISM;GLY, SER AND THR METABOLISM;MET/SAM CYCLE	CYSTEINE METABOLISM;MET/SAM CYCLE;SERINE METABOLISM	CYSTEINE METABOLISM;MET/SAM CYCLE;SERINE METABOLISM
WBGene00010703	K09A9.6	OTHER	OTHER	OTHER	OTHER
WBGene00003162	mdh-2	AMINO ACIDS;ENERGY	CYS AND MET METABOLISM;TRICARBOXYLIC ACID CYCLE	CYSTEINE METABOLISM;TRICARBOXYLIC ACID CYCLE	CYSTEINE METABOLISM;TRICARBOXYLIC ACID CYCLE
WBGene00008320	slc-25A29	LIPIDS	FATTY ACID DEGRADATION	MITOCHONDRIAL FATTY ACID DEGRADATION	MITOCHONDRIAL FATTY ACID DEGRADATION
WBGene00013906	ugt-5	OTHER	UGT ENZYME	UGT ENZYME	UGT ENZYME
WBGene00013905	ugt-4	OTHER	UGT ENZYME	UGT ENZYME	UGT ENZYME
WBGene00013904	ugt-6	OTHER	UGT ENZYME	UGT ENZYME	UGT ENZYME
WBGene00007036	sod-5	REACTIVE OXYGEN SPECIES	ROS METABOLISM	ROS METABOLISM	ROS METABOLISM
WBGene00020382	T09B4.8	AMINO ACIDS	ALA, ASP/ASN AND GLU/GLN METABOLISM;BRANCHED-CHAIN AMINO ACID DEGRADATION;GLY, SER AND THR METABOLISM	ALANINE METABOLISM;GLYCINE AND THREONINE METABOLISM;VALINE DEGRADATION	ALANINE METABOLISM;GLYCINE AND THREONINE METABOLISM OTHER;VALINE DEGRADATION
WBGene00013901	ugt-16	OTHER	UGT ENZYME	UGT ENZYME	UGT ENZYME
WBGene00013900	ugt-18	OTHER	UGT ENZYME	UGT ENZYME	UGT ENZYME
WBGene00021075	W07E6.3	LIPIDS	SPHINGOLIPID METABOLISM	SPHINGOLIPID METABOLISM	SPHINGOLIPID METABOLISM
WBGene00011128	R07H5.8	NUCLEOTIDES	PURINE METABOLISM	PURINE METABOLISM	PURINE METABOLISM
WBGene00007248	catp-4	OTHER	OTHER	OTHER	OTHER
WBGene00003214	mel-32	AMINO ACIDS;ONE CARBON CYCLE	FOLATE CYCLE;GLY, SER AND THR METABOLISM	FOLATE CYCLE;GLYCINE AND THREONINE METABOLISM;SERINE METABOLISM	FOLATE CYCLE;GLYCINE AND THREONINE METABOLISM OTHER;SERINE METABOLISM
WBGene00010564	ath-1	LIPIDS	GLYCEROPHOSPHOLIPID METABOLISM	GLYCEROPHOSPHOLIPID METABOLISM	GLYCEROPHOSPHOLIPID METABOLISM
WBGene00012528	pap-1	OTHER	OTHER	OTHER	OTHER
WBGene00000213	asm-3	LIPIDS	SPHINGOLIPID METABOLISM	SPHINGOLIPID METABOLISM	SPHINGOLIPID METABOLISM
WBGene00016716	acs-17	LIPIDS	FATTY ACID BIOSYNTHESIS;FATTY ACID DEGRADATION	FATTY ACID BIOSYNTHESIS;FATTY ACID DEGRADATION OTHER	FATTY ACID BIOSYNTHESIS OTHER;FATTY ACID DEGRADATION OTHER
WBGene00012131	T28F3.5	LIPIDS	FATTY ACID BIOSYNTHESIS	FATTY ACID BIOSYNTHESIS	FATTY ACID BIOSYNTHESIS OTHER
WBGene00022498	hsd-2	LIPIDS	STEROID METABOLISM	BIOSYNTHESIS OF BILE ACID-LIKE MOLECULES	BIOSYNTHESIS OF BILE ACID-LIKE MOLECULES
WBGene00004959	spe-5	OTHER	VACUOLAR ATP-ASE	VACUOLAR ATP-ASE	VACUOLAR ATP-ASE
WBGene00020268	hpo-19	LIPIDS	FATTY ACID BIOSYNTHESIS	FATTY ACID BIOSYNTHESIS	FATTY ACID BIOSYNTHESIS OTHER
WBGene00018682	aagr-4	CARBOHYDRATES	SUGARS	N-GLYCAN BIOSYNTHESIS	N-GLYCAN BIOSYNTHESIS
WBGene00013881	mans-4	CARBOHYDRATES	SUGARS	N-GLYCAN BIOSYNTHESIS	N-GLYCAN BIOSYNTHESIS
WBGene00016034	C24A3.4	LIPIDS	STEROID METABOLISM	BIOSYNTHESIS OF BILE ACID-LIKE MOLECULES	BIOSYNTHESIS OF BILE ACID-LIKE MOLECULES
WBGene00009138	F25H9.6	COFACTORS AND VITAMINS	PANTOTHENATE AND COA BIOSYNTHESIS	PANTOTHENATE AND COA BIOSYNTHESIS	PANTOTHENATE AND COA BIOSYNTHESIS
WBGene00019778	M57.2	OTHER	OTHER	OTHER	OTHER
WBGene00000210	asg-2	ENERGY	ELECTRON TRANSPORT CHAIN	ETC-COMPLEX V	ETC-COMPLEX V
WBGene00007969	acs-19	CARBOHYDRATES;LIPIDS	GLYCOLYSIS/GLUCONEOGENESIS;SHORT CHAIN FATTY ACID DEGRADATION	GLYCOLYSIS/GLUCONEOGENESIS;PROPIONATE DEGRADATION	GLYCOLYSIS/GLUCONEOGENESIS;PROPIONATE DEGRADATION OTHER
WBGene00012166	nuo-6	ENERGY	ELECTRON TRANSPORT CHAIN	ETC-COMPLEX I	ETC-COMPLEX I
WBGene00009575	F40F8.1	NUCLEOTIDES	PYRIMIDINE METABOLISM	PYRIMIDINE METABOLISM	PYRIMIDINE METABOLISM
WBGene00011860	T20D3.8	OTHER	OTHER	OTHER	OTHER
WBGene00000229	atp-2	ENERGY	ELECTRON TRANSPORT CHAIN	ETC-COMPLEX V	ETC-COMPLEX V
WBGene00001498	fars-3	OTHER	AMINOACYL-TRNA BIOSYNTHESIS	AMINOACYL-TRNA BIOSYNTHESIS	AMINOACYL-TRNA BIOSYNTHESIS
WBGene00021112	W09C3.4	OTHER	OTHER	OTHER	OTHER
WBGene00015509	C06A6.4	AMINO ACIDS	ARG AND PRO METABOLISM	ARGININE METABOLISM	ARGININE METABOLISM
WBGene00016704	hosl-1	LIPIDS	GLYCEROLIPID METABOLISM	GLYCEROLIPID METABOLISM	GLYCEROLIPID METABOLISM
WBGene00007780	C27D8.4	COFACTORS AND VITAMINS	RETINOL METABOLISM	RETINOL METABOLISM	RETINOL METABOLISM
WBGene00006863	gyg-1	CARBOHYDRATES	SUGARS	STARCH AND SUCROSE METABOLISM	STARCH AND SUCROSE METABOLISM
WBGene00019473	cyp-35A5	OTHER	OTHER	OTHER	OTHER
WBGene00011122	cpt-2	LIPIDS	FATTY ACID DEGRADATION	MITOCHONDRIAL FATTY ACID DEGRADATION	MITOCHONDRIAL FATTY ACID DEGRADATION
WBGene00014111	rpc-25	OTHER	OTHER	OTHER	OTHER
WBGene00006862	pnk-4	COFACTORS AND VITAMINS	PANTOTHENATE AND COA BIOSYNTHESIS	PANTOTHENATE AND COA BIOSYNTHESIS	PANTOTHENATE AND COA BIOSYNTHESIS
WBGene00010416	hxk-2	CARBOHYDRATES	AMINO SUGAR AND NUCLEOTIDE SUGAR METABOLISM;GLYCOLYSIS/GLUCONEOGENESIS;SUGARS	AMINO SUGAR AND NUCLEOTIDE SUGAR METABOLISM;FRUCTOSE AND MANNOSE METABOLISM;GLYCOLYSIS/GLUCONEOGENESIS;STARCH AND SUCROSE METABOLISM	AMINO SUGAR AND NUCLEOTIDE SUGAR METABOLISM;FRUCTOSE AND MANNOSE METABOLISM;GLYCOLYSIS/GLUCONEOGENESIS;STARCH AND SUCROSE METABOLISM
WBGene00017625	cgt-2	LIPIDS	SPHINGOLIPID METABOLISM	SPHINGOLIPID METABOLISM	SPHINGOLIPID METABOLISM
WBGene00014115	gld-4	OTHER	OTHER	OTHER	OTHER
WBGene00007965	C36A4.4	CARBOHYDRATES	AMINO SUGAR AND NUCLEOTIDE SUGAR METABOLISM	AMINO SUGAR AND NUCLEOTIDE SUGAR METABOLISM	AMINO SUGAR AND NUCLEOTIDE SUGAR METABOLISM
WBGene00007620	ocrl-1	OTHER	INOSITOL PHOSPHATE METABOLISM	INOSITOL PHOSPHATE METABOLISM	INOSITOL PHOSPHATE METABOLISM
WBGene00004392	rnr-2	NUCLEOTIDES	PURINE METABOLISM;PYRIMIDINE METABOLISM	PURINE METABOLISM;PYRIMIDINE METABOLISM	PURINE METABOLISM;PYRIMIDINE METABOLISM
WBGene00020267	T05H4.4	LIPIDS	FATTY ACID BIOSYNTHESIS	FATTY ACID BIOSYNTHESIS	FATTY ACID BIOSYNTHESIS OTHER
WBGene00020557	T19B4.3	NUCLEOTIDES	PURINE METABOLISM	PURINE METABOLISM	PURINE METABOLISM
WBGene00006562	tdc-1	AMINO ACIDS	HISTIDINE DEGRADATION;PHENYLALANINE DEGRADATION;TRYPTOPHAN DEGRADATION;TYROSINE METABOLISM	HISTIDINE DEGRADATION;PHENYLALANINE DEGRADATION;TRYPTOPHAN DEGRADATION;TYROSINE METABOLISM	HISTIDINE DEGRADATION;PHENYLALANINE DEGRADATION;TRYPTOPHAN DEGRADATION;TYROSINE METABOLISM
WBGene00001649	gob-1	CARBOHYDRATES	SUGARS	STARCH AND SUCROSE METABOLISM	STARCH AND SUCROSE METABOLISM
WBGene00044631	bus-18	LIPIDS	GLYCEROLIPID METABOLISM;GLYCEROPHOSPHOLIPID METABOLISM	GLYCEROLIPID METABOLISM;GLYCEROPHOSPHOLIPID METABOLISM	GLYCEROLIPID METABOLISM;GLYCEROPHOSPHOLIPID METABOLISM
WBGene00001647	gna-2	CARBOHYDRATES	AMINO SUGAR AND NUCLEOTIDE SUGAR METABOLISM	AMINO SUGAR AND NUCLEOTIDE SUGAR METABOLISM	AMINO SUGAR AND NUCLEOTIDE SUGAR METABOLISM
WBGene00001646	gna-1	CARBOHYDRATES	AMINO SUGAR AND NUCLEOTIDE SUGAR METABOLISM	AMINO SUGAR AND NUCLEOTIDE SUGAR METABOLISM	AMINO SUGAR AND NUCLEOTIDE SUGAR METABOLISM
WBGene00001645	gly-20	CARBOHYDRATES	SUGARS	N-GLYCAN BIOSYNTHESIS	N-GLYCAN BIOSYNTHESIS
WBGene00016629	C44B7.7	AMINO ACIDS;REACTIVE OXYGEN SPECIES	ALA, ASP/ASN AND GLU/GLN METABOLISM;CYS AND MET METABOLISM;GLUTATHIONE METABOLISM	ALANINE METABOLISM;CYSTEINE METABOLISM;GLUTATHIONE METABOLISM	ALANINE METABOLISM;CYSTEINE METABOLISM;GLUTATHIONE METABOLISM
WBGene00019690	set-13	OTHER	OTHER	OTHER	OTHER
WBGene00016583	tag-335	CARBOHYDRATES	SUGARS	FRUCTOSE AND MANNOSE METABOLISM	FRUCTOSE AND MANNOSE METABOLISM
WBGene00008583	ugt-65	OTHER	UGT ENZYME	UGT ENZYME	UGT ENZYME
WBGene00021352	Y37E3.11	LIPIDS	GLYCEROPHOSPHOLIPID METABOLISM	GLYCEROPHOSPHOLIPID METABOLISM	GLYCEROPHOSPHOLIPID METABOLISM
WBGene00011262	pho-8	COFACTORS AND VITAMINS;LIPIDS	GLYCEROPHOSPHOLIPID METABOLISM;RIBOFLAVIN METABOLISM	GLYCEROPHOSPHOLIPID METABOLISM;RIBOFLAVIN METABOLISM	GLYCEROPHOSPHOLIPID METABOLISM;RIBOFLAVIN METABOLISM
WBGene00008669	acs-14	COFACTORS AND VITAMINS	UBIQUINONE METABOLISM	UBIQUINONE METABOLISM	UBIQUINONE METABOLISM
WBGene00007402	ugt-60	OTHER	UGT ENZYME	UGT ENZYME	UGT ENZYME
WBGene00013080	Y51A2D.13	LIPIDS	ETHER LIPID METABOLISM;GLYCEROPHOSPHOLIPID METABOLISM	ETHER LIPID METABOLISM;GLYCEROPHOSPHOLIPID METABOLISM	ETHER LIPID METABOLISM;GLYCEROPHOSPHOLIPID METABOLISM
WBGene00000036	ace-2	LIPIDS	GLYCEROPHOSPHOLIPID METABOLISM	GLYCEROPHOSPHOLIPID METABOLISM	GLYCEROPHOSPHOLIPID METABOLISM
WBGene00000035	ace-1	LIPIDS	GLYCEROPHOSPHOLIPID METABOLISM	GLYCEROPHOSPHOLIPID METABOLISM	GLYCEROPHOSPHOLIPID METABOLISM
WBGene00006968	yars-2	OTHER	AMINOACYL-TRNA BIOSYNTHESIS	AMINOACYL-TRNA BIOSYNTHESIS	AMINOACYL-TRNA BIOSYNTHESIS
WBGene00000138	amx-2	AMINO ACIDS;OTHER	ARG AND PRO METABOLISM;HISTIDINE DEGRADATION;METHYLGLYOXAL DETOXIFICATION;TRYPTOPHAN DEGRADATION;TYROSINE METABOLISM	ARGININE METABOLISM;HISTIDINE DEGRADATION;METHYLGLYOXAL DETOXIFICATION;TRYPTOPHAN DEGRADATION;TYROSINE METABOLISM	ARGININE METABOLISM;HISTIDINE DEGRADATION;METHYLGLYOXAL DETOXIFICATION;TRYPTOPHAN DEGRADATION;TYROSINE METABOLISM
WBGene00019329	ceeh-1	OTHER	OTHER	OTHER	OTHER
WBGene00009342	fasn-1	LIPIDS	FATTY ACID BIOSYNTHESIS	FATTY ACID BIOSYNTHESIS	BCFA BIOSYNTHESIS;FATTY ACID BIOSYNTHESIS OTHER
WBGene00008749	F13E6.5	LIPIDS	ETHER LIPID METABOLISM;GLYCEROLIPID METABOLISM;GLYCEROPHOSPHOLIPID METABOLISM;SPHINGOLIPID METABOLISM	ETHER LIPID METABOLISM;GLYCEROLIPID METABOLISM;GLYCEROPHOSPHOLIPID METABOLISM;SPHINGOLIPID METABOLISM	ETHER LIPID METABOLISM;GLYCEROLIPID METABOLISM;GLYCEROPHOSPHOLIPID METABOLISM;SPHINGOLIPID METABOLISM
WBGene00000038	ace-4	LIPIDS	GLYCEROPHOSPHOLIPID METABOLISM	GLYCEROPHOSPHOLIPID METABOLISM	GLYCEROPHOSPHOLIPID METABOLISM
WBGene00019604	K09H11.7	CARBOHYDRATES	ORGANIC ACIDS	GLYOXYLATE AND DICARBOXYLATE METABOLISM	GLYOXYLATE AND DICARBOXYLATE METABOLISM
WBGene00018206	ugt-61	OTHER	UGT ENZYME	UGT ENZYME	UGT ENZYME
WBGene00009221	acs-2	LIPIDS	FATTY ACID BIOSYNTHESIS;FATTY ACID DEGRADATION	FATTY ACID BIOSYNTHESIS;FATTY ACID DEGRADATION OTHER	FATTY ACID BIOSYNTHESIS OTHER;FATTY ACID DEGRADATION OTHER
WBGene00019233	ugt-14	OTHER	UGT ENZYME	UGT ENZYME	UGT ENZYME
WBGene00016531	C39D10.3	LIPIDS	GLYCEROPHOSPHOLIPID METABOLISM	GLYCEROPHOSPHOLIPID METABOLISM	GLYCEROPHOSPHOLIPID METABOLISM
WBGene00015733	C13B9.2	AMINO ACIDS	GLY, SER AND THR METABOLISM	SERINE METABOLISM	SERINE METABOLISM
WBGene00015887	C17C3.1	LIPIDS	FATTY ACID BIOSYNTHESIS	FATTY ACID BIOSYNTHESIS	FATTY ACID BIOSYNTHESIS OTHER
WBGene00022532	ZC155.4	LIPIDS	GLYCEROPHOSPHOLIPID METABOLISM	GLYCEROPHOSPHOLIPID METABOLISM	GLYCEROPHOSPHOLIPID METABOLISM
WBGene00015391	sdha-1	ENERGY	ELECTRON TRANSPORT CHAIN;TRICARBOXYLIC ACID CYCLE	ETC-COMPLEX II;TRICARBOXYLIC ACID CYCLE	ETC-COMPLEX II;TRICARBOXYLIC ACID CYCLE
WBGene00020107	R151.2	CARBOHYDRATES	PENTOSE PHOSPHATE PATHWAY	PENTOSE PHOSPHATE PATHWAY	PENTOSE PHOSPHATE PATHWAY
WBGene00009918	gcsh-2	AMINO ACIDS;ONE CARBON CYCLE	FOLATE CYCLE;GLY, SER AND THR METABOLISM	FOLATE CYCLE;GLYCINE AND THREONINE METABOLISM	FOLATE CYCLE;GLYCINE AND THREONINE METABOLISM OTHER;GLYCINE CLEAVAGE SYSTEM
WBGene00004411	rpc-1	OTHER	OTHER	OTHER	OTHER
WBGene00015464	C05C8.7	CARBOHYDRATES	SUGARS	FRUCTOSE AND MANNOSE METABOLISM	FRUCTOSE AND MANNOSE METABOLISM
WBGene00004802	sir-2.3	COFACTORS AND VITAMINS	NICOTINATE AND NICOTINAMIDE METABOLISM	NICOTINATE AND NICOTINAMIDE METABOLISM	NICOTINATE AND NICOTINAMIDE METABOLISM
WBGene00004803	sir-2.4	COFACTORS AND VITAMINS	NICOTINATE AND NICOTINAMIDE METABOLISM	NICOTINATE AND NICOTINAMIDE METABOLISM	NICOTINATE AND NICOTINAMIDE METABOLISM
WBGene00004800	sir-2.1	COFACTORS AND VITAMINS	NICOTINATE AND NICOTINAMIDE METABOLISM	NICOTINATE AND NICOTINAMIDE METABOLISM	NICOTINATE AND NICOTINAMIDE METABOLISM
WBGene00004801	sir-2.2	COFACTORS AND VITAMINS	NICOTINATE AND NICOTINAMIDE METABOLISM	NICOTINATE AND NICOTINAMIDE METABOLISM	NICOTINATE AND NICOTINAMIDE METABOLISM
WBGene00015540	sams-4	AMINO ACIDS;ONE CARBON CYCLE	CYS AND MET METABOLISM;MET/SAM CYCLE	MET/SAM CYCLE;METHIONINE METABOLISM	MET/SAM CYCLE;METHIONINE SALVAGE
WBGene00018023	set-11	OTHER	OTHER	OTHER	OTHER
WBGene00011167	chil-23	CARBOHYDRATES;OTHER	AMINO SUGAR AND NUCLEOTIDE SUGAR METABOLISM;CHITIN DEGRADATION	AMINO SUGAR AND NUCLEOTIDE SUGAR METABOLISM;CHITIN DEGRADATION	AMINO SUGAR AND NUCLEOTIDE SUGAR METABOLISM;CHITIN DEGRADATION
WBGene00011166	chil-22	CARBOHYDRATES;OTHER	AMINO SUGAR AND NUCLEOTIDE SUGAR METABOLISM;CHITIN DEGRADATION	AMINO SUGAR AND NUCLEOTIDE SUGAR METABOLISM;CHITIN DEGRADATION	AMINO SUGAR AND NUCLEOTIDE SUGAR METABOLISM;CHITIN DEGRADATION
WBGene00011164	chil-21	CARBOHYDRATES;OTHER	AMINO SUGAR AND NUCLEOTIDE SUGAR METABOLISM;CHITIN DEGRADATION	AMINO SUGAR AND NUCLEOTIDE SUGAR METABOLISM;CHITIN DEGRADATION	AMINO SUGAR AND NUCLEOTIDE SUGAR METABOLISM;CHITIN DEGRADATION
WBGene00011162	chil-19	CARBOHYDRATES;OTHER	AMINO SUGAR AND NUCLEOTIDE SUGAR METABOLISM;CHITIN DEGRADATION	AMINO SUGAR AND NUCLEOTIDE SUGAR METABOLISM;CHITIN DEGRADATION	AMINO SUGAR AND NUCLEOTIDE SUGAR METABOLISM;CHITIN DEGRADATION
WBGene00011161	chil-18	CARBOHYDRATES;OTHER	AMINO SUGAR AND NUCLEOTIDE SUGAR METABOLISM;CHITIN DEGRADATION	AMINO SUGAR AND NUCLEOTIDE SUGAR METABOLISM;CHITIN DEGRADATION	AMINO SUGAR AND NUCLEOTIDE SUGAR METABOLISM;CHITIN DEGRADATION
WBGene00017261	acl-6	LIPIDS	GLYCEROLIPID METABOLISM;GLYCEROPHOSPHOLIPID METABOLISM	GLYCEROLIPID METABOLISM;GLYCEROPHOSPHOLIPID METABOLISM	GLYCEROLIPID METABOLISM;GLYCEROPHOSPHOLIPID METABOLISM
WBGene00010965	ctc-2	ENERGY	ELECTRON TRANSPORT CHAIN	ETC-COMPLEX IV	ETC-COMPLEX IV
WBGene00010966	nduo-3	ENERGY	ELECTRON TRANSPORT CHAIN	ETC-COMPLEX I	ETC-COMPLEX I
WBGene00010967	nduo-5	ENERGY	ELECTRON TRANSPORT CHAIN	ETC-COMPLEX I	ETC-COMPLEX I
WBGene00021692	Y48G8AL.15	NUCLEOTIDES	PURINE METABOLISM;PYRIMIDINE METABOLISM	PURINE METABOLISM;PYRIMIDINE METABOLISM	PURINE METABOLISM;PYRIMIDINE METABOLISM
WBGene00010961	nduo-2	ENERGY	ELECTRON TRANSPORT CHAIN	ETC-COMPLEX I	ETC-COMPLEX I
WBGene00010962	ctc-3	ENERGY	ELECTRON TRANSPORT CHAIN	ETC-COMPLEX IV	ETC-COMPLEX IV
WBGene00016589	C42C1.11	OTHER	OTHER	OTHER	OTHER
WBGene00017268	hmgr-1	OTHER	MEVALONATE METABOLISM	MEVALONATE METABOLISM	MEVALONATE METABOLISM
WBGene00019061	F58F12.1	ENERGY	ELECTRON TRANSPORT CHAIN	ETC-COMPLEX V	ETC-COMPLEX V
WBGene00013018	Y48G10A.1	OTHER	OTHER	OTHER	OTHER
WBGene00008062	set-32	OTHER	OTHER	OTHER	OTHER
WBGene00009992	F53F4.10	ENERGY	ELECTRON TRANSPORT CHAIN	ETC-COMPLEX I	ETC-COMPLEX I
WBGene00017262	F08F3.4	AMINO ACIDS	GLY, SER AND THR METABOLISM	GLYCINE AND THREONINE METABOLISM	GLYCINE AND THREONINE METABOLISM OTHER
WBGene00004092	ppt-1	LIPIDS	FATTY ACID BIOSYNTHESIS	FATTY ACID BIOSYNTHESIS	FATTY ACID BIOSYNTHESIS OTHER
WBGene00020587	ugt-9	OTHER	UGT ENZYME	UGT ENZYME	UGT ENZYME
WBGene00010397	suox-1	ENERGY	SULFUR METABOLISM	SULFUR METABOLISM	SULFUR METABOLISM
WBGene00006448	glod-4	OTHER	METHYLGLYOXAL DETOXIFICATION	METHYLGLYOXAL DETOXIFICATION	METHYLGLYOXAL DETOXIFICATION
WBGene00009981	F53F1.3	LIPIDS	STEROID METABOLISM	BIOSYNTHESIS OF BILE ACID-LIKE MOLECULES	BIOSYNTHESIS OF BILE ACID-LIKE MOLECULES
WBGene00006918	vha-9	OTHER	VACUOLAR ATP-ASE	VACUOLAR ATP-ASE	VACUOLAR ATP-ASE
WBGene00006919	vha-10	OTHER	VACUOLAR ATP-ASE	VACUOLAR ATP-ASE	VACUOLAR ATP-ASE
WBGene00006916	vha-7	OTHER	VACUOLAR ATP-ASE	VACUOLAR ATP-ASE	VACUOLAR ATP-ASE
WBGene00009048	cth-1	AMINO ACIDS;ONE CARBON CYCLE;OTHER AMINO ACIDS	CYS AND MET METABOLISM;GLY, SER AND THR METABOLISM;MET/SAM CYCLE;SELENOCOMPOUND METABOLISM	CYSTEINE METABOLISM;MET/SAM CYCLE;SELENOCOMPOUND METABOLISM;SERINE METABOLISM	CYSTEINE METABOLISM;MET/SAM CYCLE;SELENOCOMPOUND METABOLISM;SERINE METABOLISM
WBGene00015125	B0303.3	AMINO ACIDS;LIPIDS	BRANCHED-CHAIN AMINO ACID DEGRADATION;FATTY ACID DEGRADATION;SHORT CHAIN FATTY ACID DEGRADATION	ISOLEUCINE DEGRADATION;MITOCHONDRIAL FATTY ACID DEGRADATION;PROPIONATE DEGRADATION	ISOLEUCINE DEGRADATION;MITOCHONDRIAL FATTY ACID DEGRADATION;PROPIONATE DEGRADATION OTHER
WBGene00015124	anmt-1	COFACTORS AND VITAMINS	NICOTINATE AND NICOTINAMIDE METABOLISM	NICOTINATE AND NICOTINAMIDE METABOLISM	NICOTINATE AND NICOTINAMIDE METABOLISM
WBGene00006912	vha-3	OTHER	VACUOLAR ATP-ASE	VACUOLAR ATP-ASE	VACUOLAR ATP-ASE
WBGene00006913	vha-4	OTHER	VACUOLAR ATP-ASE	VACUOLAR ATP-ASE	VACUOLAR ATP-ASE
WBGene00006910	vha-1	OTHER	VACUOLAR ATP-ASE	VACUOLAR ATP-ASE	VACUOLAR ATP-ASE
WBGene00006911	vha-2	OTHER	VACUOLAR ATP-ASE	VACUOLAR ATP-ASE	VACUOLAR ATP-ASE
WBGene00021677	pgs-1	LIPIDS	GLYCEROPHOSPHOLIPID METABOLISM	GLYCEROPHOSPHOLIPID METABOLISM	GLYCEROPHOSPHOLIPID METABOLISM
WBGene00010425	lpin-1	LIPIDS	GLYCEROLIPID METABOLISM;GLYCEROPHOSPHOLIPID METABOLISM	GLYCEROLIPID METABOLISM;GLYCEROPHOSPHOLIPID METABOLISM	GLYCEROLIPID METABOLISM;GLYCEROPHOSPHOLIPID METABOLISM
WBGene00010537	mys-2	OTHER	OTHER	OTHER	OTHER
WBGene00000296	cat-2	AMINO ACIDS;COFACTORS AND VITAMINS	FOLATE BIOSYNTHESIS;TYROSINE METABOLISM	FOLATE BIOSYNTHESIS;TYROSINE METABOLISM	FOLATE BIOSYNTHESIS;TYROSINE METABOLISM
WBGene00000295	cat-1	OTHER	OTHER	OTHER	OTHER
WBGene00003031	lin-46	OTHER	MOLYBDENUM COFACTOR BIOSYNTHESIS	MOLYBDENUM COFACTOR BIOSYNTHESIS	MOLYBDENUM COFACTOR BIOSYNTHESIS
WBGene00009294	F31D4.9	ENERGY	ELECTRON TRANSPORT CHAIN	ETC-COMPLEX I	ETC-COMPLEX I
WBGene00017166	aldo-2	CARBOHYDRATES	GLYCOLYSIS/GLUCONEOGENESIS;PENTOSE PHOSPHATE PATHWAY	GLYCOLYSIS/GLUCONEOGENESIS;PENTOSE PHOSPHATE PATHWAY	GLYCOLYSIS/GLUCONEOGENESIS;PENTOSE PHOSPHATE PATHWAY
WBGene00010960	atp-6	ENERGY	ELECTRON TRANSPORT CHAIN	ETC-COMPLEX V	ETC-COMPLEX V
WBGene00020407	chil-24	CARBOHYDRATES;OTHER	AMINO SUGAR AND NUCLEOTIDE SUGAR METABOLISM;CHITIN DEGRADATION	AMINO SUGAR AND NUCLEOTIDE SUGAR METABOLISM;CHITIN DEGRADATION	AMINO SUGAR AND NUCLEOTIDE SUGAR METABOLISM;CHITIN DEGRADATION
WBGene00012016	inpp-1	OTHER	INOSITOL PHOSPHATE METABOLISM	INOSITOL PHOSPHATE METABOLISM	INOSITOL PHOSPHATE METABOLISM
WBGene00012017	T25C8.1	CARBOHYDRATES	PENTOSE PHOSPHATE PATHWAY	PENTOSE PHOSPHATE PATHWAY	PENTOSE PHOSPHATE PATHWAY
WBGene00007885	ugt-21	OTHER	UGT ENZYME	UGT ENZYME	UGT ENZYME
WBGene00000984	dhs-21	CARBOHYDRATES	PENTOSE AND GLUCURONATE INTERCONVERSIONS	PENTOSE AND GLUCURONATE INTERCONVERSIONS	PENTOSE AND GLUCURONATE INTERCONVERSIONS
WBGene00017864	pcca-1	LIPIDS	SHORT CHAIN FATTY ACID DEGRADATION	PROPIONATE DEGRADATION	PROPIONATE DEGRADATION CANONICAL
WBGene00016848	klo-1	CARBOHYDRATES	SUGARS	STARCH AND SUCROSE METABOLISM	STARCH AND SUCROSE METABOLISM
WBGene00018657	acl-4	LIPIDS	GLYCEROLIPID METABOLISM;GLYCEROPHOSPHOLIPID METABOLISM	GLYCEROLIPID METABOLISM;GLYCEROPHOSPHOLIPID METABOLISM	GLYCEROLIPID METABOLISM;GLYCEROPHOSPHOLIPID METABOLISM
WBGene00016844	sucg-1	ENERGY	TRICARBOXYLIC ACID CYCLE	TRICARBOXYLIC ACID CYCLE	TRICARBOXYLIC ACID CYCLE
WBGene00015064	B0228.7	AMINO ACIDS	CYS AND MET METABOLISM	METHIONINE METABOLISM	METHIONINE SALVAGE
WBGene00009226	cyp-37B1	OTHER	OTHER	OTHER	OTHER
WBGene00015099	ggtb-1	OTHER	OTHER	OTHER	OTHER
WBGene00000988	dhs-25	LIPIDS	STEROID METABOLISM	BIOSYNTHESIS OF BILE ACID-LIKE MOLECULES	BIOSYNTHESIS OF BILE ACID-LIKE MOLECULES
WBGene00019404	K05B2.4	LIPIDS	FATTY ACID BIOSYNTHESIS;STEROID METABOLISM	BIOSYNTHESIS OF BILE ACID-LIKE MOLECULES;FATTY ACID BIOSYNTHESIS	BIOSYNTHESIS OF BILE ACID-LIKE MOLECULES;FATTY ACID BIOSYNTHESIS OTHER
WBGene00004893	sms-2	LIPIDS	SPHINGOLIPID METABOLISM	SPHINGOLIPID METABOLISM	SPHINGOLIPID METABOLISM
WBGene00004892	sms-1	LIPIDS	SPHINGOLIPID METABOLISM	SPHINGOLIPID METABOLISM	SPHINGOLIPID METABOLISM
WBGene00004894	sms-3	LIPIDS	SPHINGOLIPID METABOLISM	SPHINGOLIPID METABOLISM	SPHINGOLIPID METABOLISM
WBGene00011767	agxt-1	AMINO ACIDS	ALA, ASP/ASN AND GLU/GLN METABOLISM;GLY, SER AND THR METABOLISM	ALANINE METABOLISM;GLYCINE AND THREONINE METABOLISM;SERINE METABOLISM	ALANINE METABOLISM;GLYCINE AND THREONINE METABOLISM OTHER;SERINE METABOLISM
WBGene00012799	Y43F4A.4	AMINO ACIDS;LIPIDS	BRANCHED-CHAIN AMINO ACID DEGRADATION;SHORT CHAIN FATTY ACID DEGRADATION	ISOLEUCINE DEGRADATION;LEUCINE DEGRADATION;PROPIONATE DEGRADATION;VALINE DEGRADATION	ISOLEUCINE DEGRADATION;LEUCINE DEGRADATION;PROPIONATE DEGRADATION OTHER;VALINE DEGRADATION
WBGene00016207	C29E4.10	LIPIDS	SPHINGOLIPID METABOLISM	SPHINGOLIPID METABOLISM	SPHINGOLIPID METABOLISM
WBGene00010665	K08E3.5	CARBOHYDRATES	AMINO SUGAR AND NUCLEOTIDE SUGAR METABOLISM;PENTOSE AND GLUCURONATE INTERCONVERSIONS;SUGARS	AMINO SUGAR AND NUCLEOTIDE SUGAR METABOLISM;PENTOSE AND GLUCURONATE INTERCONVERSIONS;STARCH AND SUCROSE METABOLISM	AMINO SUGAR AND NUCLEOTIDE SUGAR METABOLISM;PENTOSE AND GLUCURONATE INTERCONVERSIONS;STARCH AND SUCROSE METABOLISM
WBGene00008581	acl-13	LIPIDS	GLYCEROPHOSPHOLIPID METABOLISM	GLYCEROPHOSPHOLIPID METABOLISM	GLYCEROPHOSPHOLIPID METABOLISM
WBGene00010661	tyr-2	AMINO ACIDS	TYROSINE METABOLISM	TYROSINE METABOLISM	TYROSINE METABOLISM
WBGene00012885	Y45F10D.4	COFACTORS AND VITAMINS;OTHER	IRON METABOLISM;OTHER	IRON METABOLISM;OTHER	IRON METABOLISM;OTHER
WBGene00022201	Y71H10B.1	COFACTORS AND VITAMINS;NUCLEOTIDES	NICOTINATE AND NICOTINAMIDE METABOLISM;PURINE METABOLISM;PYRIMIDINE METABOLISM	NICOTINATE AND NICOTINAMIDE METABOLISM;PURINE METABOLISM;PYRIMIDINE METABOLISM	NICOTINATE AND NICOTINAMIDE METABOLISM;PURINE METABOLISM;PYRIMIDINE METABOLISM
WBGene00020036	R12E2.11	NUCLEOTIDES	PYRIMIDINE METABOLISM	PYRIMIDINE METABOLISM	PYRIMIDINE METABOLISM
WBGene00003040	lin-59	OTHER	OTHER	OTHER	OTHER
WBGene00004781	set-1	OTHER	OTHER	OTHER	OTHER
WBGene00004782	set-2	OTHER	OTHER	OTHER	OTHER
WBGene00008565	acox-1.2	LIPIDS;OTHER	ASCAROSIDE BIOSYNTHESIS;FATTY ACID DEGRADATION;STEROID METABOLISM	ASCAROSIDE BIOSYNTHESIS;BIOSYNTHESIS OF BILE ACID-LIKE MOLECULES;PEROXISOMAL FATTY ACID DEGRADATION	ASCAROSIDE BIOSYNTHESIS;BIOSYNTHESIS OF BILE ACID-LIKE MOLECULES;PEROXISOMAL FATTY ACID DEGRADATION
WBGene00004025	phy-2	AMINO ACIDS;OTHER	ARG AND PRO METABOLISM;COLLAGEN BIOSYNTHESIS	COLLAGEN BIOSYNTHESIS;PROLINE METABOLISM	COLLAGEN BIOSYNTHESIS;PROLINE METABOLISM
WBGene00004026	phy-3	AMINO ACIDS;OTHER	ARG AND PRO METABOLISM;COLLAGEN BIOSYNTHESIS	COLLAGEN BIOSYNTHESIS;PROLINE METABOLISM	COLLAGEN BIOSYNTHESIS;PROLINE METABOLISM
WBGene00008409	mpst-1	AMINO ACIDS;ENERGY	CYS AND MET METABOLISM;SULFUR METABOLISM	CYSTEINE METABOLISM;SULFUR METABOLISM	CYSTEINE METABOLISM;SULFUR METABOLISM
WBGene00004020	pho-1	COFACTORS AND VITAMINS;LIPIDS	GLYCEROPHOSPHOLIPID METABOLISM;RIBOFLAVIN METABOLISM	GLYCEROPHOSPHOLIPID METABOLISM;RIBOFLAVIN METABOLISM	GLYCEROPHOSPHOLIPID METABOLISM;RIBOFLAVIN METABOLISM
WBGene00021395	pnc-1	COFACTORS AND VITAMINS	NICOTINATE AND NICOTINAMIDE METABOLISM	NICOTINATE AND NICOTINAMIDE METABOLISM	NICOTINATE AND NICOTINAMIDE METABOLISM
WBGene00004023	pho-4	COFACTORS AND VITAMINS;LIPIDS	GLYCEROPHOSPHOLIPID METABOLISM;RIBOFLAVIN METABOLISM	GLYCEROPHOSPHOLIPID METABOLISM;RIBOFLAVIN METABOLISM	GLYCEROPHOSPHOLIPID METABOLISM;RIBOFLAVIN METABOLISM
WBGene00013680	rpom-1	OTHER	OTHER	OTHER	OTHER
WBGene00013433	Y66D12A.7	OTHER	AMINOACYL-TRNA BIOSYNTHESIS	AMINOACYL-TRNA BIOSYNTHESIS	AMINOACYL-TRNA BIOSYNTHESIS
WBGene00014162	chil-9	CARBOHYDRATES;OTHER	AMINO SUGAR AND NUCLEOTIDE SUGAR METABOLISM;CHITIN DEGRADATION	AMINO SUGAR AND NUCLEOTIDE SUGAR METABOLISM;CHITIN DEGRADATION	AMINO SUGAR AND NUCLEOTIDE SUGAR METABOLISM;CHITIN DEGRADATION
WBGene00016392	sdha-2	ENERGY	ELECTRON TRANSPORT CHAIN;TRICARBOXYLIC ACID CYCLE	ETC-COMPLEX II;TRICARBOXYLIC ACID CYCLE	ETC-COMPLEX II;TRICARBOXYLIC ACID CYCLE
WBGene00019055	F58F9.1	NUCLEOTIDES	PURINE METABOLISM;PYRIMIDINE METABOLISM	PURINE METABOLISM;PYRIMIDINE METABOLISM	PURINE METABOLISM;PYRIMIDINE METABOLISM
WBGene00003254	mig-23	NUCLEOTIDES	PURINE METABOLISM;PYRIMIDINE METABOLISM	PURINE METABOLISM;PYRIMIDINE METABOLISM	PURINE METABOLISM;PYRIMIDINE METABOLISM
WBGene00001551	gcy-31	OTHER	GUANYLATE CYCLASE	GUANYLATE CYCLASE	GUANYLATE CYCLASE
WBGene00007918	sphk-1	LIPIDS	SPHINGOLIPID METABOLISM	SPHINGOLIPID METABOLISM	SPHINGOLIPID METABOLISM
WBGene00014081	impk-1	OTHER	INOSITOL PHOSPHATE METABOLISM	INOSITOL PHOSPHATE METABOLISM	INOSITOL PHOSPHATE METABOLISM
WBGene00010912	gmps-1	NUCLEOTIDES	PURINE METABOLISM	PURINE METABOLISM	PURINE METABOLISM
WBGene00014086	ZK809.3	ENERGY	ELECTRON TRANSPORT CHAIN	ETC-COMPLEX I	ETC-COMPLEX I
WBGene00000181	ard-1	AMINO ACIDS	BRANCHED-CHAIN AMINO ACID DEGRADATION	ISOLEUCINE DEGRADATION	ISOLEUCINE DEGRADATION
WBGene00022599	ZC395.10	OTHER	OTHER	OTHER	OTHER
WBGene00017012	acs-22	LIPIDS	STEROID METABOLISM	BIOSYNTHESIS OF BILE ACID-LIKE MOLECULES	BIOSYNTHESIS OF BILE ACID-LIKE MOLECULES
WBGene00007194	B0491.7	OTHER	OTHER	OTHER	OTHER
WBGene00007197	B0513.5	AMINO ACIDS	ARG AND PRO METABOLISM	PROLINE METABOLISM	PROLINE METABOLISM
WBGene00001242	elo-4	LIPIDS	FATTY ACID BIOSYNTHESIS	FATTY ACID BIOSYNTHESIS	MUFA BIOSYNTHESIS
WBGene00020397	pcbd-1	COFACTORS AND VITAMINS	FOLATE BIOSYNTHESIS	FOLATE BIOSYNTHESIS	FOLATE BIOSYNTHESIS
WBGene00000001	aap-1	OTHER	INOSITOL PHOSPHATE METABOLISM	INOSITOL PHOSPHATE METABOLISM	INOSITOL PHOSPHATE METABOLISM
WBGene00000775	cpin-1	AMINO ACIDS	HISTIDINE DEGRADATION	HISTIDINE DEGRADATION	HISTIDINE DEGRADATION
WBGene00022849	acs-6	COFACTORS AND VITAMINS	UBIQUINONE METABOLISM	UBIQUINONE METABOLISM	UBIQUINONE METABOLISM
WBGene00019001	ipgm-1	CARBOHYDRATES	GLYCOLYSIS/GLUCONEOGENESIS	GLYCOLYSIS/GLUCONEOGENESIS	GLYCOLYSIS/GLUCONEOGENESIS
WBGene00001536	gcy-9	OTHER	GUANYLATE CYCLASE	GUANYLATE CYCLASE	GUANYLATE CYCLASE
WBGene00021636	pcaf-1	OTHER	OTHER	OTHER	OTHER
WBGene00019007	ucr-11	ENERGY	ELECTRON TRANSPORT CHAIN	ETC-COMPLEX III	ETC-COMPLEX III
WBGene00019008	pdxk-1	COFACTORS AND VITAMINS	VITAMIN B6 METABOLISM	VITAMIN B6 METABOLISM	VITAMIN B6 METABOLISM
WBGene00001247	elo-9	LIPIDS	FATTY ACID BIOSYNTHESIS	FATTY ACID BIOSYNTHESIS	MUFA BIOSYNTHESIS
WBGene00019433	acdh-3	AMINO ACIDS	BRANCHED-CHAIN AMINO ACID DEGRADATION	ISOLEUCINE DEGRADATION;VALINE DEGRADATION	ISOLEUCINE DEGRADATION;VALINE DEGRADATION
WBGene00007057	ant-1.2	OTHER	OTHER	OTHER	OTHER
WBGene00010595	haao-1	AMINO ACIDS	TRYPTOPHAN DEGRADATION	TRYPTOPHAN DEGRADATION	TRYPTOPHAN DEGRADATION
WBGene00015161	pho-5	COFACTORS AND VITAMINS;LIPIDS	GLYCEROPHOSPHOLIPID METABOLISM;RIBOFLAVIN METABOLISM	GLYCEROPHOSPHOLIPID METABOLISM;RIBOFLAVIN METABOLISM	GLYCEROPHOSPHOLIPID METABOLISM;RIBOFLAVIN METABOLISM
WBGene00011543	acl-2	LIPIDS	GLYCEROLIPID METABOLISM;GLYCEROPHOSPHOLIPID METABOLISM	GLYCEROLIPID METABOLISM;GLYCEROPHOSPHOLIPID METABOLISM	GLYCEROLIPID METABOLISM;GLYCEROPHOSPHOLIPID METABOLISM
WBGene00007108	gspd-1	CARBOHYDRATES	PENTOSE PHOSPHATE PATHWAY	PENTOSE PHOSPHATE PATHWAY	PENTOSE PHOSPHATE PATHWAY
WBGene00012907	cpt-1	LIPIDS	FATTY ACID DEGRADATION	MITOCHONDRIAL FATTY ACID DEGRADATION	MITOCHONDRIAL FATTY ACID DEGRADATION
WBGene00001245	elo-7	LIPIDS	FATTY ACID BIOSYNTHESIS	FATTY ACID BIOSYNTHESIS	MUFA BIOSYNTHESIS
WBGene00014013	ZK632.4	CARBOHYDRATES	SUGARS	FRUCTOSE AND MANNOSE METABOLISM	FRUCTOSE AND MANNOSE METABOLISM
WBGene00007102	B0024.13	CARBOHYDRATES;LIPIDS	STEROID METABOLISM;SUGARS	N-GLYCAN BIOSYNTHESIS;STEROID METABOLISM OTHER	N-GLYCAN BIOSYNTHESIS;STEROID METABOLISM OTHER
WBGene00010063	dhrs-4	COFACTORS AND VITAMINS	RETINOL METABOLISM	RETINOL METABOLISM	RETINOL METABOLISM
WBGene00001244	elo-6	LIPIDS	FATTY ACID BIOSYNTHESIS	FATTY ACID BIOSYNTHESIS	BCFA BIOSYNTHESIS;MUFA BIOSYNTHESIS
WBGene00008097	ugt-15	OTHER	UGT ENZYME	UGT ENZYME	UGT ENZYME
WBGene00017765	gcst-1	AMINO ACIDS;ONE CARBON CYCLE	FOLATE CYCLE;GLY, SER AND THR METABOLISM	FOLATE CYCLE;GLYCINE AND THREONINE METABOLISM	FOLATE CYCLE;GLYCINE AND THREONINE METABOLISM OTHER;GLYCINE CLEAVAGE SYSTEM
WBGene00010959	nduo-1	ENERGY	ELECTRON TRANSPORT CHAIN	ETC-COMPLEX I	ETC-COMPLEX I
WBGene00001603	gln-2	AMINO ACIDS	ALA, ASP/ASN AND GLU/GLN METABOLISM	GLUTAMATE/GLUTAMINE METABOLISM	GLUTAMATE/GLUTAMINE METABOLISM
WBGene00001602	gln-1	AMINO ACIDS	ALA, ASP/ASN AND GLU/GLN METABOLISM	GLUTAMATE/GLUTAMINE METABOLISM	GLUTAMATE/GLUTAMINE METABOLISM
WBGene00015767	hex-2	CARBOHYDRATES;LIPIDS	SPHINGOLIPID METABOLISM;SUGARS	N-GLYCAN BIOSYNTHESIS;SPHINGOLIPID METABOLISM	N-GLYCAN BIOSYNTHESIS;SPHINGOLIPID METABOLISM
WBGene00015270	C01B4.6	CARBOHYDRATES	GLYCOLYSIS/GLUCONEOGENESIS	GLYCOLYSIS/GLUCONEOGENESIS	GLYCOLYSIS/GLUCONEOGENESIS
WBGene00001607	gln-6	AMINO ACIDS	ALA, ASP/ASN AND GLU/GLN METABOLISM	GLUTAMATE/GLUTAMINE METABOLISM	GLUTAMATE/GLUTAMINE METABOLISM
WBGene00001606	gln-5	AMINO ACIDS	ALA, ASP/ASN AND GLU/GLN METABOLISM	GLUTAMATE/GLUTAMINE METABOLISM	GLUTAMATE/GLUTAMINE METABOLISM
WBGene00005662	sars-2	OTHER	AMINOACYL-TRNA BIOSYNTHESIS	AMINOACYL-TRNA BIOSYNTHESIS	AMINOACYL-TRNA BIOSYNTHESIS
WBGene00001604	gln-3	AMINO ACIDS	ALA, ASP/ASN AND GLU/GLN METABOLISM	GLUTAMATE/GLUTAMINE METABOLISM	GLUTAMATE/GLUTAMINE METABOLISM
WBGene00010230	rpac-19	OTHER	OTHER	OTHER	OTHER
WBGene00011884	enol-1	CARBOHYDRATES	GLYCOLYSIS/GLUCONEOGENESIS	GLYCOLYSIS/GLUCONEOGENESIS	GLYCOLYSIS/GLUCONEOGENESIS
WBGene00007330	C05C10.3	OTHER	KETONE BODY METABOLISM	KETONE BODY METABOLISM	KETONE BODY METABOLISM
WBGene00011340	ugt-30	OTHER	UGT ENZYME	UGT ENZYME	UGT ENZYME
WBGene00011679	ucr-2.2	ENERGY	ELECTRON TRANSPORT CHAIN	ETC-COMPLEX III	ETC-COMPLEX III
WBGene00010769	asah-1	LIPIDS	SPHINGOLIPID METABOLISM	SPHINGOLIPID METABOLISM	SPHINGOLIPID METABOLISM
WBGene00002250	lap-2	AMINO ACIDS;REACTIVE OXYGEN SPECIES	CYS AND MET METABOLISM;GLUTATHIONE METABOLISM;GLY, SER AND THR METABOLISM	CYSTEINE METABOLISM;GLUTATHIONE METABOLISM;GLYCINE AND THREONINE METABOLISM	CYSTEINE METABOLISM;GLUTATHIONE METABOLISM;GLYCINE AND THREONINE METABOLISM OTHER
WBGene00007684	C18E9.4	ENERGY	ELECTRON TRANSPORT CHAIN	ETC-COMPLEX I	ETC-COMPLEX I
WBGene00000071	acy-4	NUCLEOTIDES	PURINE METABOLISM	PURINE METABOLISM	PURINE METABOLISM
WBGene00017026	ipla-4	LIPIDS	ETHER LIPID METABOLISM;GLYCEROPHOSPHOLIPID METABOLISM	ETHER LIPID METABOLISM;GLYCEROPHOSPHOLIPID METABOLISM	ETHER LIPID METABOLISM;GLYCEROPHOSPHOLIPID METABOLISM
WBGene00008706	gba-3	LIPIDS	SPHINGOLIPID METABOLISM	SPHINGOLIPID METABOLISM	SPHINGOLIPID METABOLISM
WBGene00016144	mmab-1	COFACTORS AND VITAMINS	VITAMIN B12 METABOLISM	VITAMIN B12 METABOLISM	VITAMIN B12 METABOLISM
WBGene00020812	acdh-7	AMINO ACIDS;LIPIDS	BRANCHED-CHAIN AMINO ACID DEGRADATION;FATTY ACID DEGRADATION	ISOLEUCINE DEGRADATION;LEUCINE DEGRADATION;MITOCHONDRIAL FATTY ACID DEGRADATION;VALINE DEGRADATION	ISOLEUCINE DEGRADATION;LEUCINE DEGRADATION;MITOCHONDRIAL FATTY ACID DEGRADATION;VALINE DEGRADATION
WBGene00016147	cyp-32A1	OTHER	OTHER	OTHER	OTHER
WBGene00016140	rpb-2	OTHER	OTHER	OTHER	OTHER
WBGene00016665	chil-11	CARBOHYDRATES;OTHER	AMINO SUGAR AND NUCLEOTIDE SUGAR METABOLISM;CHITIN DEGRADATION	AMINO SUGAR AND NUCLEOTIDE SUGAR METABOLISM;CHITIN DEGRADATION	AMINO SUGAR AND NUCLEOTIDE SUGAR METABOLISM;CHITIN DEGRADATION
WBGene00021817	Y53G8B.1	AMINO ACIDS	TYROSINE METABOLISM	TYROSINE METABOLISM	TYROSINE METABOLISM
WBGene00019644	cpt-4	LIPIDS	FATTY ACID DEGRADATION	MITOCHONDRIAL FATTY ACID DEGRADATION	MITOCHONDRIAL FATTY ACID DEGRADATION
WBGene00013854	cyc-2.2	CARBOHYDRATES;COFACTORS AND VITAMINS;ENERGY;OTHER	ELECTRON TRANSPORT CHAIN;IRON METABOLISM;METHYLGLYOXAL DETOXIFICATION;ORGANIC ACIDS;SULFUR METABOLISM	ETC-COMPLEX III;ETC-COMPLEX IV;IRON METABOLISM;METHYLGLYOXAL DETOXIFICATION;PYRUVATE METABOLISM;SULFUR METABOLISM	ETC-COMPLEX III;ETC-COMPLEX IV;IRON METABOLISM;METHYLGLYOXAL DETOXIFICATION;PYRUVATE METABOLISM;SULFUR METABOLISM
WBGene00019725	algn-14	CARBOHYDRATES	SUGARS	N-GLYCAN BIOSYNTHESIS	N-GLYCAN BIOSYNTHESIS
WBGene00019096	cysl-4	AMINO ACIDS;ENERGY;OTHER AMINO ACIDS	CYS AND MET METABOLISM;SELENOCOMPOUND METABOLISM;SULFUR METABOLISM	CYSTEINE METABOLISM;SELENOCOMPOUND METABOLISM;SULFUR METABOLISM	CYSTEINE METABOLISM;SELENOCOMPOUND METABOLISM;SULFUR METABOLISM
WBGene00010286	F58H1.3	AMINO ACIDS	CYS AND MET METABOLISM	METHIONINE METABOLISM	METHIONINE SALVAGE
WBGene00009146	F26C11.1	COFACTORS AND VITAMINS;LIPIDS	GLYCEROPHOSPHOLIPID METABOLISM;RIBOFLAVIN METABOLISM	GLYCEROPHOSPHOLIPID METABOLISM;RIBOFLAVIN METABOLISM	GLYCEROPHOSPHOLIPID METABOLISM;RIBOFLAVIN METABOLISM
WBGene00011832	bgal-1	CARBOHYDRATES;LIPIDS	SPHINGOLIPID METABOLISM;SUGARS	GALACTOSE METABOLISM;SPHINGOLIPID METABOLISM	GALACTOSE METABOLISM;SPHINGOLIPID METABOLISM
WBGene00000068	acy-1	NUCLEOTIDES	PURINE METABOLISM	PURINE METABOLISM	PURINE METABOLISM
WBGene00003476	mtm-3	OTHER	INOSITOL PHOSPHATE METABOLISM	INOSITOL PHOSPHATE METABOLISM	INOSITOL PHOSPHATE METABOLISM
WBGene00015116	pacs-1	NUCLEOTIDES	PURINE METABOLISM	PURINE METABOLISM	PURINE METABOLISM
WBGene00006416	sams-5	AMINO ACIDS;ONE CARBON CYCLE	CYS AND MET METABOLISM;MET/SAM CYCLE	MET/SAM CYCLE;METHIONINE METABOLISM	MET/SAM CYCLE;METHIONINE SALVAGE
WBGene00012999	rpoa-1	OTHER	OTHER	OTHER	OTHER
WBGene00001077	dpy-18	AMINO ACIDS;OTHER	ARG AND PRO METABOLISM;COLLAGEN BIOSYNTHESIS	COLLAGEN BIOSYNTHESIS;PROLINE METABOLISM	COLLAGEN BIOSYNTHESIS;PROLINE METABOLISM
WBGene00009812	suca-1	ENERGY	TRICARBOXYLIC ACID CYCLE	TRICARBOXYLIC ACID CYCLE	TRICARBOXYLIC ACID CYCLE
WBGene00009813	haly-1	AMINO ACIDS	HISTIDINE DEGRADATION	HISTIDINE DEGRADATION	HISTIDINE DEGRADATION
WBGene00022393	abhd-12	LIPIDS	GLYCEROLIPID METABOLISM	GLYCEROLIPID METABOLISM	GLYCEROLIPID METABOLISM
WBGene00011088	kmo-2	AMINO ACIDS	ALA, ASP/ASN AND GLU/GLN METABOLISM;TRYPTOPHAN DEGRADATION	ALANINE METABOLISM;TRYPTOPHAN DEGRADATION	ALANINE METABOLISM;TRYPTOPHAN DEGRADATION
WBGene00011089	kmo-1	AMINO ACIDS	ALA, ASP/ASN AND GLU/GLN METABOLISM;TRYPTOPHAN DEGRADATION	ALANINE METABOLISM;TRYPTOPHAN DEGRADATION	ALANINE METABOLISM;TRYPTOPHAN DEGRADATION
WBGene00009493	hrg-4	COFACTORS AND VITAMINS	IRON METABOLISM	IRON METABOLISM	IRON METABOLISM
WBGene00000206	asb-1	ENERGY	ELECTRON TRANSPORT CHAIN	ETC-COMPLEX V	ETC-COMPLEX V
WBGene00006418	tag-38	LIPIDS	SPHINGOLIPID METABOLISM	SPHINGOLIPID METABOLISM	SPHINGOLIPID METABOLISM
WBGene00012895	cox-10	COFACTORS AND VITAMINS;ENERGY	ELECTRON TRANSPORT CHAIN;IRON METABOLISM;PORPHYRIN METABOLISM	ETC-COMPLEX IV;IRON METABOLISM;PORPHYRIN METABOLISM	ETC-COMPLEX IV;IRON METABOLISM;PORPHYRIN METABOLISM
WBGene00020195	T03G6.3	LIPIDS	ETHER LIPID METABOLISM	ETHER LIPID METABOLISM	ETHER LIPID METABOLISM
WBGene00015692	ugt-25	OTHER	UGT ENZYME	UGT ENZYME	UGT ENZYME
WBGene00007533	cbl-1	AMINO ACIDS;ONE CARBON CYCLE;OTHER AMINO ACIDS	CYS AND MET METABOLISM;GLY, SER AND THR METABOLISM;MET/SAM CYCLE;SELENOCOMPOUND METABOLISM	CYSTEINE METABOLISM;MET/SAM CYCLE;SELENOCOMPOUND METABOLISM;SERINE METABOLISM	CYSTEINE METABOLISM;MET/SAM CYCLE;SELENOCOMPOUND METABOLISM;SERINE METABOLISM
WBGene00015694	ugt-27	OTHER	UGT ENZYME	UGT ENZYME	UGT ENZYME
WBGene00018610	F48E8.3	ENERGY	TRICARBOXYLIC ACID CYCLE	TRICARBOXYLIC ACID CYCLE	TRICARBOXYLIC ACID CYCLE
WBGene00011929	T22G5.1	LIPIDS	GLYCEROPHOSPHOLIPID METABOLISM	GLYCEROPHOSPHOLIPID METABOLISM	GLYCEROPHOSPHOLIPID METABOLISM
WBGene00007435	C08B11.8	CARBOHYDRATES	SUGARS	N-GLYCAN BIOSYNTHESIS	N-GLYCAN BIOSYNTHESIS
WBGene00001543	gcy-18	OTHER	GUANYLATE CYCLASE	GUANYLATE CYCLASE	GUANYLATE CYCLASE
WBGene00002001	hars-1	OTHER	AMINOACYL-TRNA BIOSYNTHESIS	AMINOACYL-TRNA BIOSYNTHESIS	AMINOACYL-TRNA BIOSYNTHESIS
WBGene00004190	pars-2	OTHER	AMINOACYL-TRNA BIOSYNTHESIS	AMINOACYL-TRNA BIOSYNTHESIS	AMINOACYL-TRNA BIOSYNTHESIS
WBGene00019899	R05G6.5	NUCLEOTIDES	PURINE METABOLISM;PYRIMIDINE METABOLISM	PURINE METABOLISM;PYRIMIDINE METABOLISM	PURINE METABOLISM;PYRIMIDINE METABOLISM
WBGene00009082	dlat-1	CARBOHYDRATES	GLYCOLYSIS/GLUCONEOGENESIS;ORGANIC ACIDS	GLYCOLYSIS/GLUCONEOGENESIS;PYRUVATE METABOLISM	GLYCOLYSIS/GLUCONEOGENESIS;PYRUVATE METABOLISM
WBGene00017301	hach-1	AMINO ACIDS;LIPIDS;OTHER	BRANCHED-CHAIN AMINO ACID DEGRADATION;KETONE BODY METABOLISM;SHORT CHAIN FATTY ACID DEGRADATION	KETONE BODY METABOLISM;PROPIONATE DEGRADATION;VALINE DEGRADATION	KETONE BODY METABOLISM;PROPIONATE DEGRADATION SHUNT;VALINE DEGRADATION
WBGene00017300	rpc-2	OTHER	OTHER	OTHER	OTHER
WBGene00019895	aagr-2	CARBOHYDRATES	SUGARS	GALACTOSE METABOLISM;STARCH AND SUCROSE METABOLISM	GALACTOSE METABOLISM;STARCH AND SUCROSE METABOLISM
WBGene00021167	cyp-32B1	OTHER	OTHER	OTHER	OTHER
WBGene00000207	asb-2	ENERGY	ELECTRON TRANSPORT CHAIN	ETC-COMPLEX V	ETC-COMPLEX V
WBGene00003815	nars-1	OTHER	AMINOACYL-TRNA BIOSYNTHESIS	AMINOACYL-TRNA BIOSYNTHESIS	AMINOACYL-TRNA BIOSYNTHESIS
WBGene00003816	asns-1	AMINO ACIDS	ALA, ASP/ASN AND GLU/GLN METABOLISM	ASPARTATE/ASPARAGINE METABOLISM;GLUTAMATE/GLUTAMINE METABOLISM	ASPARTATE/ASPARAGINE METABOLISM;GLUTAMATE/GLUTAMINE METABOLISM
WBGene00019890	R05F9.6	CARBOHYDRATES	AMINO SUGAR AND NUCLEOTIDE SUGAR METABOLISM;PENTOSE PHOSPHATE PATHWAY;SUGARS	AMINO SUGAR AND NUCLEOTIDE SUGAR METABOLISM;PENTOSE PHOSPHATE PATHWAY;STARCH AND SUCROSE METABOLISM	AMINO SUGAR AND NUCLEOTIDE SUGAR METABOLISM;PENTOSE PHOSPHATE PATHWAY;STARCH AND SUCROSE METABOLISM
WBGene00015162	algn-11	CARBOHYDRATES	SUGARS	N-GLYCAN BIOSYNTHESIS	N-GLYCAN BIOSYNTHESIS
WBGene00044734	Y19D10A.16	CARBOHYDRATES	GLYCOLYSIS/GLUCONEOGENESIS	GLYCOLYSIS/GLUCONEOGENESIS	GLYCOLYSIS/GLUCONEOGENESIS
WBGene00021787	Y51H7C.9	AMINO ACIDS	GLY, SER AND THR METABOLISM	GLYCINE AND THREONINE METABOLISM;SERINE METABOLISM	GLYCINE AND THREONINE METABOLISM OTHER;SERINE METABOLISM
WBGene00009973	F53C11.3	LIPIDS	FATTY ACID DEGRADATION	PEROXISOMAL FATTY ACID DEGRADATION	PEROXISOMAL FATTY ACID DEGRADATION
WBGene00009664	idha-1	ENERGY	TRICARBOXYLIC ACID CYCLE	TRICARBOXYLIC ACID CYCLE	TRICARBOXYLIC ACID CYCLE
WBGene00021628	Y47D9A.1	CARBOHYDRATES	SUGARS	FRUCTOSE AND MANNOSE METABOLISM	FRUCTOSE AND MANNOSE METABOLISM
WBGene00018986	cdo-1	AMINO ACIDS	CYS AND MET METABOLISM	CYSTEINE METABOLISM	CYSTEINE METABOLISM
WBGene00021626	rft-2	COFACTORS AND VITAMINS	RIBOFLAVIN METABOLISM	RIBOFLAVIN METABOLISM	RIBOFLAVIN METABOLISM
WBGene00020264	acl-8	LIPIDS	GLYCEROLIPID METABOLISM;GLYCEROPHOSPHOLIPID METABOLISM	GLYCEROLIPID METABOLISM;GLYCEROPHOSPHOLIPID METABOLISM	GLYCEROLIPID METABOLISM;GLYCEROPHOSPHOLIPID METABOLISM
WBGene00008801	acp-3	COFACTORS AND VITAMINS;LIPIDS	GLYCEROPHOSPHOLIPID METABOLISM;RIBOFLAVIN METABOLISM	GLYCEROPHOSPHOLIPID METABOLISM;RIBOFLAVIN METABOLISM	GLYCEROPHOSPHOLIPID METABOLISM;RIBOFLAVIN METABOLISM
WBGene00009319	mccc-1	AMINO ACIDS	BRANCHED-CHAIN AMINO ACID DEGRADATION	LEUCINE DEGRADATION	LEUCINE DEGRADATION
WBGene00012909	spds-1	AMINO ACIDS	CYS AND MET METABOLISM	METHIONINE METABOLISM	METHIONINE SALVAGE
WBGene00015889	C17C3.3	LIPIDS	FATTY ACID BIOSYNTHESIS	FATTY ACID BIOSYNTHESIS	FATTY ACID BIOSYNTHESIS OTHER
WBGene00017121	cyc-2.1	CARBOHYDRATES;COFACTORS AND VITAMINS;ENERGY;OTHER	ELECTRON TRANSPORT CHAIN;IRON METABOLISM;METHYLGLYOXAL DETOXIFICATION;ORGANIC ACIDS;SULFUR METABOLISM	ETC-COMPLEX III;ETC-COMPLEX IV;IRON METABOLISM;METHYLGLYOXAL DETOXIFICATION;PYRUVATE METABOLISM;SULFUR METABOLISM	ETC-COMPLEX III;ETC-COMPLEX IV;IRON METABOLISM;METHYLGLYOXAL DETOXIFICATION;PYRUVATE METABOLISM;SULFUR METABOLISM
WBGene00004076	pod-2	LIPIDS	FATTY ACID BIOSYNTHESIS	FATTY ACID BIOSYNTHESIS	FATTY ACID BIOSYNTHESIS OTHER
WBGene00017123	maoc-1	LIPIDS;OTHER	ASCAROSIDE BIOSYNTHESIS;FATTY ACID DEGRADATION;STEROID METABOLISM	ASCAROSIDE BIOSYNTHESIS;BIOSYNTHESIS OF BILE ACID-LIKE MOLECULES;PEROXISOMAL FATTY ACID DEGRADATION	ASCAROSIDE BIOSYNTHESIS;BIOSYNTHESIS OF BILE ACID-LIKE MOLECULES;PEROXISOMAL FATTY ACID DEGRADATION
WBGene00017125	acdh-12	LIPIDS	FATTY ACID DEGRADATION	MITOCHONDRIAL FATTY ACID DEGRADATION	MITOCHONDRIAL FATTY ACID DEGRADATION
WBGene00022397	Y97E10AR.2	OTHER AMINO ACIDS;REACTIVE OXYGEN SPECIES	GLUTATHIONE METABOLISM;TAURINE AND HYPOTAURINE METABOLISM	GLUTATHIONE METABOLISM;TAURINE AND HYPOTAURINE METABOLISM	GLUTATHIONE METABOLISM;TAURINE AND HYPOTAURINE METABOLISM
WBGene00022646	acl-9	LIPIDS	GLYCEROLIPID METABOLISM;GLYCEROPHOSPHOLIPID METABOLISM	GLYCEROLIPID METABOLISM;GLYCEROPHOSPHOLIPID METABOLISM	GLYCEROLIPID METABOLISM;GLYCEROPHOSPHOLIPID METABOLISM
WBGene00001553	gcy-33	OTHER	GUANYLATE CYCLASE	GUANYLATE CYCLASE	GUANYLATE CYCLASE
WBGene00001552	gcy-32	OTHER	GUANYLATE CYCLASE	GUANYLATE CYCLASE	GUANYLATE CYCLASE
WBGene00017282	algn-2	CARBOHYDRATES	SUGARS	N-GLYCAN BIOSYNTHESIS	N-GLYCAN BIOSYNTHESIS
WBGene00017283	F09E5.3	CARBOHYDRATES	PENTOSE PHOSPHATE PATHWAY	PENTOSE PHOSPHATE PATHWAY	PENTOSE PHOSPHATE PATHWAY
WBGene00001557	gcy-37	OTHER	GUANYLATE CYCLASE	GUANYLATE CYCLASE	GUANYLATE CYCLASE
WBGene00012057	T26F2.1	CARBOHYDRATES;OTHER	AMINO SUGAR AND NUCLEOTIDE SUGAR METABOLISM;CHITIN DEGRADATION	AMINO SUGAR AND NUCLEOTIDE SUGAR METABOLISM;CHITIN DEGRADATION	AMINO SUGAR AND NUCLEOTIDE SUGAR METABOLISM;CHITIN DEGRADATION
WBGene00001555	gcy-35	OTHER	GUANYLATE CYCLASE	GUANYLATE CYCLASE	GUANYLATE CYCLASE
WBGene00001556	gcy-36	OTHER	GUANYLATE CYCLASE	GUANYLATE CYCLASE	GUANYLATE CYCLASE
WBGene00006917	vha-8	OTHER	VACUOLAR ATP-ASE	VACUOLAR ATP-ASE	VACUOLAR ATP-ASE
WBGene00011015	R04F11.2	ENERGY	ELECTRON TRANSPORT CHAIN	ETC-COMPLEX V	ETC-COMPLEX V
WBGene00015021	B0205.6	AMINO ACIDS;COFACTORS AND VITAMINS;OTHER	ALA, ASP/ASN AND GLU/GLN METABOLISM;CYS AND MET METABOLISM;IRON METABOLISM;MOLYBDENUM COFACTOR BIOSYNTHESIS	ALANINE METABOLISM;CYSTEINE METABOLISM;IRON METABOLISM;MOLYBDENUM COFACTOR BIOSYNTHESIS	ALANINE METABOLISM;CYSTEINE METABOLISM;IRON METABOLISM;MOLYBDENUM COFACTOR BIOSYNTHESIS
WBGene00011409	T04A8.7	CARBOHYDRATES	SUGARS	STARCH AND SUCROSE METABOLISM	STARCH AND SUCROSE METABOLISM
WBGene00021401	prdx-6	AMINO ACIDS;REACTIVE OXYGEN SPECIES	PHENYLALANINE DEGRADATION;ROS METABOLISM	PHENYLALANINE DEGRADATION;ROS METABOLISM	PHENYLALANINE DEGRADATION;ROS METABOLISM
WBGene00011159	chil-17	CARBOHYDRATES;OTHER	AMINO SUGAR AND NUCLEOTIDE SUGAR METABOLISM;CHITIN DEGRADATION	AMINO SUGAR AND NUCLEOTIDE SUGAR METABOLISM;CHITIN DEGRADATION	AMINO SUGAR AND NUCLEOTIDE SUGAR METABOLISM;CHITIN DEGRADATION
WBGene00021766	hex-4	CARBOHYDRATES;LIPIDS	SPHINGOLIPID METABOLISM;SUGARS	N-GLYCAN BIOSYNTHESIS;SPHINGOLIPID METABOLISM	N-GLYCAN BIOSYNTHESIS;SPHINGOLIPID METABOLISM
WBGene00011157	chil-15	CARBOHYDRATES;OTHER	AMINO SUGAR AND NUCLEOTIDE SUGAR METABOLISM;CHITIN DEGRADATION	AMINO SUGAR AND NUCLEOTIDE SUGAR METABOLISM;CHITIN DEGRADATION	AMINO SUGAR AND NUCLEOTIDE SUGAR METABOLISM;CHITIN DEGRADATION
WBGene00020471	pho-14	COFACTORS AND VITAMINS;LIPIDS	GLYCEROPHOSPHOLIPID METABOLISM;RIBOFLAVIN METABOLISM	GLYCEROPHOSPHOLIPID METABOLISM;RIBOFLAVIN METABOLISM	GLYCEROPHOSPHOLIPID METABOLISM;RIBOFLAVIN METABOLISM
WBGene00015739	ugt-7	OTHER	UGT ENZYME	UGT ENZYME	UGT ENZYME
WBGene00017440	upb-1	NUCLEOTIDES	PYRIMIDINE METABOLISM	PYRIMIDINE METABOLISM	PYRIMIDINE METABOLISM
WBGene00009882	vha-17	OTHER	VACUOLAR ATP-ASE	VACUOLAR ATP-ASE	VACUOLAR ATP-ASE
WBGene00003778	nnt-1	COFACTORS AND VITAMINS	NICOTINATE AND NICOTINAMIDE METABOLISM	NICOTINATE AND NICOTINAMIDE METABOLISM	NICOTINATE AND NICOTINAMIDE METABOLISM
WBGene00022246	acp-7	COFACTORS AND VITAMINS;LIPIDS	GLYCEROPHOSPHOLIPID METABOLISM;RIBOFLAVIN METABOLISM	GLYCEROPHOSPHOLIPID METABOLISM;RIBOFLAVIN METABOLISM	GLYCEROPHOSPHOLIPID METABOLISM;RIBOFLAVIN METABOLISM
WBGene00013049	Y50E8A.6	LIPIDS	GLYCEROPHOSPHOLIPID METABOLISM	GLYCEROPHOSPHOLIPID METABOLISM	GLYCEROPHOSPHOLIPID METABOLISM
WBGene00011016	R04F11.3	OTHER	OTHER	OTHER	OTHER
WBGene00020962	W02H5.8	LIPIDS	GLYCEROPHOSPHOLIPID METABOLISM	GLYCEROPHOSPHOLIPID METABOLISM	GLYCEROPHOSPHOLIPID METABOLISM
WBGene00003773	nlt-1	LIPIDS	STEROID METABOLISM	BIOSYNTHESIS OF BILE ACID-LIKE MOLECULES	BIOSYNTHESIS OF BILE ACID-LIKE MOLECULES
WBGene00010628	ceeh-2	OTHER	OTHER	OTHER	OTHER
WBGene00013308	nuo-3	ENERGY	ELECTRON TRANSPORT CHAIN	ETC-COMPLEX I	ETC-COMPLEX I
WBGene00000298	cat-4	COFACTORS AND VITAMINS	FOLATE BIOSYNTHESIS	FOLATE BIOSYNTHESIS	FOLATE BIOSYNTHESIS
WBGene00020964	polq-1	OTHER	OTHER	OTHER	OTHER
WBGene00020149	T01D1.4	AMINO ACIDS	CYS AND MET METABOLISM	METHIONINE METABOLISM	METHIONINE SALVAGE
WBGene00017237	pole-2	OTHER	OTHER	OTHER	OTHER
WBGene00008132	gale-1	CARBOHYDRATES	AMINO SUGAR AND NUCLEOTIDE SUGAR METABOLISM;SUGARS	AMINO SUGAR AND NUCLEOTIDE SUGAR METABOLISM;GALACTOSE METABOLISM	AMINO SUGAR AND NUCLEOTIDE SUGAR METABOLISM;GALACTOSE METABOLISM
WBGene00017233	lmd-4	CARBOHYDRATES;OTHER	AMINO SUGAR AND NUCLEOTIDE SUGAR METABOLISM;CHITIN DEGRADATION	AMINO SUGAR AND NUCLEOTIDE SUGAR METABOLISM;CHITIN DEGRADATION	AMINO SUGAR AND NUCLEOTIDE SUGAR METABOLISM;CHITIN DEGRADATION
WBGene00008131	C47B2.2	NUCLEOTIDES	PYRIMIDINE METABOLISM	PYRIMIDINE METABOLISM	PYRIMIDINE METABOLISM
WBGene00020141	lmd-5	CARBOHYDRATES;OTHER	AMINO SUGAR AND NUCLEOTIDE SUGAR METABOLISM;CHITIN DEGRADATION	AMINO SUGAR AND NUCLEOTIDE SUGAR METABOLISM;CHITIN DEGRADATION	AMINO SUGAR AND NUCLEOTIDE SUGAR METABOLISM;CHITIN DEGRADATION
WBGene00020140	ant-1.4	OTHER	OTHER	OTHER	OTHER
WBGene00000958	dgk-1	LIPIDS	GLYCEROLIPID METABOLISM;GLYCEROPHOSPHOLIPID METABOLISM	GLYCEROLIPID METABOLISM;GLYCEROPHOSPHOLIPID METABOLISM	GLYCEROLIPID METABOLISM;GLYCEROPHOSPHOLIPID METABOLISM
WBGene00009035	gfat-2	AMINO ACIDS;CARBOHYDRATES	ALA, ASP/ASN AND GLU/GLN METABOLISM;AMINO SUGAR AND NUCLEOTIDE SUGAR METABOLISM	AMINO SUGAR AND NUCLEOTIDE SUGAR METABOLISM;GLUTAMATE/GLUTAMINE METABOLISM	AMINO SUGAR AND NUCLEOTIDE SUGAR METABOLISM;GLUTAMATE/GLUTAMINE METABOLISM
WBGene00020146	got-1.2	AMINO ACIDS;COFACTORS AND VITAMINS	ALA, ASP/ASN AND GLU/GLN METABOLISM;ARG AND PRO METABOLISM;CYS AND MET METABOLISM;PHENYLALANINE DEGRADATION;TYROSINE METABOLISM;UBIQUINONE METABOLISM	ASPARTATE/ASPARAGINE METABOLISM;CYSTEINE METABOLISM;GLUTAMATE/GLUTAMINE METABOLISM;PHENYLALANINE DEGRADATION;PROLINE METABOLISM;TYROSINE METABOLISM;UBIQUINONE METABOLISM	ASPARTATE/ASPARAGINE METABOLISM;CYSTEINE METABOLISM;GLUTAMATE/GLUTAMINE METABOLISM;PHENYLALANINE DEGRADATION;PROLINE METABOLISM;TYROSINE METABOLISM;UBIQUINONE METABOLISM
WBGene00020823	T26A5.8	OTHER	OTHER	OTHER	OTHER
WBGene00019880	R05D3.6	ENERGY	ELECTRON TRANSPORT CHAIN	ETC-COMPLEX V	ETC-COMPLEX V
WBGene00018398	sptl-2	AMINO ACIDS;LIPIDS	GLY, SER AND THR METABOLISM;SPHINGOLIPID METABOLISM	SERINE METABOLISM;SPHINGOLIPID METABOLISM	SERINE METABOLISM;SPHINGOLIPID METABOLISM
WBGene00011158	chil-16	CARBOHYDRATES;OTHER	AMINO SUGAR AND NUCLEOTIDE SUGAR METABOLISM;CHITIN DEGRADATION	AMINO SUGAR AND NUCLEOTIDE SUGAR METABOLISM;CHITIN DEGRADATION	AMINO SUGAR AND NUCLEOTIDE SUGAR METABOLISM;CHITIN DEGRADATION
WBGene00009925	F52B11.2	CARBOHYDRATES	SUGARS	FRUCTOSE AND MANNOSE METABOLISM	FRUCTOSE AND MANNOSE METABOLISM
WBGene00017051	afmd-1	AMINO ACIDS	TRYPTOPHAN DEGRADATION	TRYPTOPHAN DEGRADATION	TRYPTOPHAN DEGRADATION
WBGene00013379	Y62E10A.13	AMINO ACIDS	GLY, SER AND THR METABOLISM	SERINE METABOLISM	SERINE METABOLISM
WBGene00001395	fat-3	LIPIDS	FATTY ACID BIOSYNTHESIS	FATTY ACID BIOSYNTHESIS	PUFA BIOSYNTHESIS
WBGene00009176	nmat-2	COFACTORS AND VITAMINS	NICOTINATE AND NICOTINAMIDE METABOLISM	NICOTINATE AND NICOTINAMIDE METABOLISM	NICOTINATE AND NICOTINAMIDE METABOLISM
WBGene00001397	fat-5	LIPIDS	FATTY ACID BIOSYNTHESIS	FATTY ACID BIOSYNTHESIS	MUFA BIOSYNTHESIS
WBGene00000913	daf-18	OTHER	INOSITOL PHOSPHATE METABOLISM	INOSITOL PHOSPHATE METABOLISM	INOSITOL PHOSPHATE METABOLISM
WBGene00012326	W07E11.1	AMINO ACIDS	ALA, ASP/ASN AND GLU/GLN METABOLISM	GLUTAMATE/GLUTAMINE METABOLISM	GLUTAMATE/GLUTAMINE METABOLISM
WBGene00015338	catp-2	OTHER	OTHER	OTHER	OTHER
WBGene00020366	acdh-10	AMINO ACIDS;LIPIDS	BRANCHED-CHAIN AMINO ACID DEGRADATION;FATTY ACID DEGRADATION	ISOLEUCINE DEGRADATION;LEUCINE DEGRADATION;MITOCHONDRIAL FATTY ACID DEGRADATION;VALINE DEGRADATION	ISOLEUCINE DEGRADATION;LEUCINE DEGRADATION;MITOCHONDRIAL FATTY ACID DEGRADATION;VALINE DEGRADATION
WBGene00020369	T08H10.1	LIPIDS	STEROID METABOLISM	BIOSYNTHESIS OF BILE ACID-LIKE MOLECULES	BIOSYNTHESIS OF BILE ACID-LIKE MOLECULES
WBGene00044807	T19H5.6	CARBOHYDRATES;OTHER	AMINO SUGAR AND NUCLEOTIDE SUGAR METABOLISM;CHITIN DEGRADATION	AMINO SUGAR AND NUCLEOTIDE SUGAR METABOLISM;CHITIN DEGRADATION	AMINO SUGAR AND NUCLEOTIDE SUGAR METABOLISM;CHITIN DEGRADATION
WBGene00015334	sup-18	AMINO ACIDS	TYROSINE METABOLISM	TYROSINE METABOLISM	TYROSINE METABOLISM
WBGene00015332	tyr-1	AMINO ACIDS	TYROSINE METABOLISM	TYROSINE METABOLISM	TYROSINE METABOLISM
WBGene00001523	gbh-2	OTHER	OTHER	OTHER	OTHER
WBGene00001520	gas-1	ENERGY	ELECTRON TRANSPORT CHAIN	ETC-COMPLEX I	ETC-COMPLEX I
WBGene00001157	ech-8	AMINO ACIDS;LIPIDS;OTHER	BRANCHED-CHAIN AMINO ACID DEGRADATION;FATTY ACID DEGRADATION;KETONE BODY METABOLISM;LYSINE DEGRADATION	ISOLEUCINE DEGRADATION;KETONE BODY METABOLISM;LYSINE DEGRADATION;MITOCHONDRIAL FATTY ACID DEGRADATION;VALINE DEGRADATION	ISOLEUCINE DEGRADATION;KETONE BODY METABOLISM;LYSINE DEGRADATION;MITOCHONDRIAL FATTY ACID DEGRADATION;VALINE DEGRADATION
WBGene00001156	ech-7	AMINO ACIDS;LIPIDS;OTHER	BRANCHED-CHAIN AMINO ACID DEGRADATION;FATTY ACID DEGRADATION;KETONE BODY METABOLISM;LYSINE DEGRADATION	ISOLEUCINE DEGRADATION;KETONE BODY METABOLISM;LYSINE DEGRADATION;MITOCHONDRIAL FATTY ACID DEGRADATION;VALINE DEGRADATION	ISOLEUCINE DEGRADATION;KETONE BODY METABOLISM;LYSINE DEGRADATION;MITOCHONDRIAL FATTY ACID DEGRADATION;VALINE DEGRADATION
WBGene00001155	ech-6	AMINO ACIDS;LIPIDS;OTHER	BRANCHED-CHAIN AMINO ACID DEGRADATION;FATTY ACID DEGRADATION;KETONE BODY METABOLISM;LYSINE DEGRADATION;SHORT CHAIN FATTY ACID DEGRADATION	ISOLEUCINE DEGRADATION;KETONE BODY METABOLISM;LYSINE DEGRADATION;MITOCHONDRIAL FATTY ACID DEGRADATION;PROPIONATE DEGRADATION;VALINE DEGRADATION	ISOLEUCINE DEGRADATION;KETONE BODY METABOLISM;LYSINE DEGRADATION;MITOCHONDRIAL FATTY ACID DEGRADATION;PROPIONATE DEGRADATION SHUNT;VALINE DEGRADATION
WBGene00001154	ech-5	AMINO ACIDS	BRANCHED-CHAIN AMINO ACID DEGRADATION	LEUCINE DEGRADATION	LEUCINE DEGRADATION
WBGene00001153	ech-4	LIPIDS	FATTY ACID DEGRADATION	MITOCHONDRIAL FATTY ACID DEGRADATION	MITOCHONDRIAL FATTY ACID DEGRADATION
WBGene00001152	ech-3	AMINO ACIDS;LIPIDS;OTHER	BRANCHED-CHAIN AMINO ACID DEGRADATION;FATTY ACID DEGRADATION;KETONE BODY METABOLISM;LYSINE DEGRADATION	ISOLEUCINE DEGRADATION;KETONE BODY METABOLISM;LYSINE DEGRADATION;MITOCHONDRIAL FATTY ACID DEGRADATION;VALINE DEGRADATION	ISOLEUCINE DEGRADATION;KETONE BODY METABOLISM;LYSINE DEGRADATION;MITOCHONDRIAL FATTY ACID DEGRADATION;VALINE DEGRADATION
WBGene00002855	let-721	ENERGY	ELECTRON TRANSFER FLAVOPROTEIN	ELECTRON TRANSFER FLAVOPROTEIN	ELECTRON TRANSFER FLAVOPROTEIN
WBGene00001150	ech-1.1	AMINO ACIDS;LIPIDS;OTHER	BRANCHED-CHAIN AMINO ACID DEGRADATION;FATTY ACID DEGRADATION;KETONE BODY METABOLISM;LYSINE DEGRADATION	ISOLEUCINE DEGRADATION;KETONE BODY METABOLISM;LYSINE DEGRADATION;MITOCHONDRIAL FATTY ACID DEGRADATION;VALINE DEGRADATION	ISOLEUCINE DEGRADATION;KETONE BODY METABOLISM;LYSINE DEGRADATION;MITOCHONDRIAL FATTY ACID DEGRADATION;VALINE DEGRADATION
WBGene00006351	sur-5	OTHER	KETONE BODY METABOLISM	KETONE BODY METABOLISM	KETONE BODY METABOLISM
WBGene00010120	dot-1.4	OTHER	OTHER	OTHER	OTHER
WBGene00001094	dars-1	OTHER	AMINOACYL-TRNA BIOSYNTHESIS	AMINOACYL-TRNA BIOSYNTHESIS	AMINOACYL-TRNA BIOSYNTHESIS
WBGene00021057	W06B4.2	CARBOHYDRATES	AMINO SUGAR AND NUCLEOTIDE SUGAR METABOLISM	AMINO SUGAR AND NUCLEOTIDE SUGAR METABOLISM	AMINO SUGAR AND NUCLEOTIDE SUGAR METABOLISM
WBGene00013197	ttm-5	LIPIDS	SPHINGOLIPID METABOLISM	SPHINGOLIPID METABOLISM	SPHINGOLIPID METABOLISM
WBGene00001093	drp-1	OTHER	OTHER	OTHER	OTHER
WBGene00001158	ech-9	AMINO ACIDS;LIPIDS;OTHER	BRANCHED-CHAIN AMINO ACID DEGRADATION;FATTY ACID DEGRADATION;KETONE BODY METABOLISM	ISOLEUCINE DEGRADATION;KETONE BODY METABOLISM;MITOCHONDRIAL FATTY ACID DEGRADATION;VALINE DEGRADATION	ISOLEUCINE DEGRADATION;KETONE BODY METABOLISM;MITOCHONDRIAL FATTY ACID DEGRADATION;VALINE DEGRADATION
WBGene00007029	mys-1	OTHER	OTHER	OTHER	OTHER
WBGene00010067	dot-1.2	OTHER	OTHER	OTHER	OTHER
WBGene00010964	ctc-1	ENERGY	ELECTRON TRANSPORT CHAIN	ETC-COMPLEX IV	ETC-COMPLEX IV
WBGene00013870	ZC373.5	AMINO ACIDS	CYS AND MET METABOLISM	METHIONINE METABOLISM	METHIONINE SALVAGE
WBGene00008458	E02H1.6	NUCLEOTIDES	PURINE METABOLISM	PURINE METABOLISM	PURINE METABOLISM
WBGene00008354	gcsh-1	AMINO ACIDS;ONE CARBON CYCLE	FOLATE CYCLE;GLY, SER AND THR METABOLISM	FOLATE CYCLE;GLYCINE AND THREONINE METABOLISM	FOLATE CYCLE;GLYCINE AND THREONINE METABOLISM OTHER;GLYCINE CLEAVAGE SYSTEM
WBGene00011045	gpx-2	REACTIVE OXYGEN SPECIES	GLUTATHIONE METABOLISM	GLUTATHIONE METABOLISM	GLUTATHIONE METABOLISM
WBGene00003073	lars-1	OTHER	AMINOACYL-TRNA BIOSYNTHESIS	AMINOACYL-TRNA BIOSYNTHESIS	AMINOACYL-TRNA BIOSYNTHESIS
WBGene00020446	T12B3.3	LIPIDS	GLYCEROPHOSPHOLIPID METABOLISM	GLYCEROPHOSPHOLIPID METABOLISM	GLYCEROPHOSPHOLIPID METABOLISM
WBGene00010308	F59B2.3	CARBOHYDRATES	AMINO SUGAR AND NUCLEOTIDE SUGAR METABOLISM	AMINO SUGAR AND NUCLEOTIDE SUGAR METABOLISM	AMINO SUGAR AND NUCLEOTIDE SUGAR METABOLISM
WBGene00003074	lars-2	OTHER	AMINOACYL-TRNA BIOSYNTHESIS	AMINOACYL-TRNA BIOSYNTHESIS	AMINOACYL-TRNA BIOSYNTHESIS
WBGene00020911	cpt-6	LIPIDS	FATTY ACID DEGRADATION	MITOCHONDRIAL FATTY ACID DEGRADATION	MITOCHONDRIAL FATTY ACID DEGRADATION
WBGene00015010	ptps-1	COFACTORS AND VITAMINS	FOLATE BIOSYNTHESIS	FOLATE BIOSYNTHESIS	FOLATE BIOSYNTHESIS
WBGene00011307	mpst-7	AMINO ACIDS;ENERGY	CYS AND MET METABOLISM;SULFUR METABOLISM	CYSTEINE METABOLISM;SULFUR METABOLISM	CYSTEINE METABOLISM;SULFUR METABOLISM
WBGene00018361	F42G8.10	ENERGY	ELECTRON TRANSPORT CHAIN	ETC-COMPLEX I	ETC-COMPLEX I
WBGene00009187	F27D4.1	ENERGY	ELECTRON TRANSFER FLAVOPROTEIN	ELECTRON TRANSFER FLAVOPROTEIN	ELECTRON TRANSFER FLAVOPROTEIN
WBGene00018152	acs-4	LIPIDS	FATTY ACID BIOSYNTHESIS;FATTY ACID DEGRADATION	FATTY ACID BIOSYNTHESIS;FATTY ACID DEGRADATION OTHER	FATTY ACID BIOSYNTHESIS OTHER;FATTY ACID DEGRADATION OTHER
WBGene00019823	fnta-1	OTHER	OTHER	OTHER	OTHER
WBGene00007331	pho-11	COFACTORS AND VITAMINS;LIPIDS	GLYCEROPHOSPHOLIPID METABOLISM;RIBOFLAVIN METABOLISM	GLYCEROPHOSPHOLIPID METABOLISM;RIBOFLAVIN METABOLISM	GLYCEROPHOSPHOLIPID METABOLISM;RIBOFLAVIN METABOLISM
WBGene00019298	K02D7.1	COFACTORS AND VITAMINS;NUCLEOTIDES	NICOTINATE AND NICOTINAMIDE METABOLISM;PURINE METABOLISM;PYRIMIDINE METABOLISM	NICOTINATE AND NICOTINAMIDE METABOLISM;PURINE METABOLISM;PYRIMIDINE METABOLISM	NICOTINATE AND NICOTINAMIDE METABOLISM;PURINE METABOLISM;PYRIMIDINE METABOLISM
WBGene00010083	xdh-1	NUCLEOTIDES	PURINE METABOLISM	PURINE METABOLISM	PURINE METABOLISM
WBGene00010958	ndfl-4	ENERGY	ELECTRON TRANSPORT CHAIN	ETC-COMPLEX I	ETC-COMPLEX I
WBGene00016393	C34B2.8	ENERGY	ELECTRON TRANSPORT CHAIN	ETC-COMPLEX I	ETC-COMPLEX I
WBGene00013894	ZC434.8	AMINO ACIDS	ARG AND PRO METABOLISM	ARGININE METABOLISM	ARGININE METABOLISM
WBGene00004039	plc-4	OTHER	INOSITOL PHOSPHATE METABOLISM	INOSITOL PHOSPHATE METABOLISM	INOSITOL PHOSPHATE METABOLISM
WBGene00013896	ZC443.1	LIPIDS	STEROID METABOLISM	BIOSYNTHESIS OF BILE ACID-LIKE MOLECULES	BIOSYNTHESIS OF BILE ACID-LIKE MOLECULES
WBGene00019295	pfkb-1.2	CARBOHYDRATES	SUGARS	FRUCTOSE AND MANNOSE METABOLISM	FRUCTOSE AND MANNOSE METABOLISM
WBGene00012376	nduf-7	ENERGY	ELECTRON TRANSPORT CHAIN	ETC-COMPLEX I	ETC-COMPLEX I
WBGene00018931	ugt-52	OTHER	UGT ENZYME	UGT ENZYME	UGT ENZYME
WBGene00011879	pho-7	COFACTORS AND VITAMINS;LIPIDS	GLYCEROPHOSPHOLIPID METABOLISM;RIBOFLAVIN METABOLISM	GLYCEROPHOSPHOLIPID METABOLISM;RIBOFLAVIN METABOLISM	GLYCEROPHOSPHOLIPID METABOLISM;RIBOFLAVIN METABOLISM
WBGene00000230	atp-3	ENERGY	ELECTRON TRANSPORT CHAIN	ETC-COMPLEX V	ETC-COMPLEX V
WBGene00016020	sptl-1	AMINO ACIDS;LIPIDS	GLY, SER AND THR METABOLISM;SPHINGOLIPID METABOLISM	SERINE METABOLISM;SPHINGOLIPID METABOLISM	SERINE METABOLISM;SPHINGOLIPID METABOLISM
WBGene00008948	F19B6.1	NUCLEOTIDES	PYRIMIDINE METABOLISM	PYRIMIDINE METABOLISM	PYRIMIDINE METABOLISM
WBGene00015802	kynu-1	AMINO ACIDS	ALA, ASP/ASN AND GLU/GLN METABOLISM;TRYPTOPHAN DEGRADATION	ALANINE METABOLISM;TRYPTOPHAN DEGRADATION	ALANINE METABOLISM;TRYPTOPHAN DEGRADATION
WBGene00000239	bas-1	AMINO ACIDS	HISTIDINE DEGRADATION;PHENYLALANINE DEGRADATION;TRYPTOPHAN DEGRADATION;TYROSINE METABOLISM	HISTIDINE DEGRADATION;PHENYLALANINE DEGRADATION;TRYPTOPHAN DEGRADATION;TYROSINE METABOLISM	HISTIDINE DEGRADATION;PHENYLALANINE DEGRADATION;TRYPTOPHAN DEGRADATION;TYROSINE METABOLISM
WBGene00021043	pck-1	CARBOHYDRATES	GLYCOLYSIS/GLUCONEOGENESIS	GLYCOLYSIS/GLUCONEOGENESIS	GLYCOLYSIS/GLUCONEOGENESIS
WBGene00012177	decr-1.2	LIPIDS	FATTY ACID DEGRADATION	MITOCHONDRIAL FATTY ACID DEGRADATION	MITOCHONDRIAL FATTY ACID DEGRADATION
WBGene00000869	cyc-1	ENERGY	ELECTRON TRANSPORT CHAIN	ETC-COMPLEX III	ETC-COMPLEX III
WBGene00016995	acly-1	ENERGY	TRICARBOXYLIC ACID CYCLE	TRICARBOXYLIC ACID CYCLE	TRICARBOXYLIC ACID CYCLE
WBGene00007974	dhfr-1	ONE CARBON CYCLE	FOLATE CYCLE	FOLATE CYCLE	FOLATE CYCLE
WBGene00022781	pmt-1	LIPIDS	GLYCEROPHOSPHOLIPID METABOLISM	GLYCEROPHOSPHOLIPID METABOLISM	GLYCEROPHOSPHOLIPID METABOLISM
WBGene00006617	tars-1	OTHER	AMINOACYL-TRNA BIOSYNTHESIS	AMINOACYL-TRNA BIOSYNTHESIS	AMINOACYL-TRNA BIOSYNTHESIS
WBGene00007971	rpb-3	OTHER	OTHER	OTHER	OTHER
WBGene00014123	elpc-3	OTHER	OTHER	OTHER	OTHER
WBGene00007653	cysl-1	AMINO ACIDS;ENERGY;OTHER AMINO ACIDS	CYS AND MET METABOLISM;SELENOCOMPOUND METABOLISM;SULFUR METABOLISM	CYSTEINE METABOLISM;SELENOCOMPOUND METABOLISM;SULFUR METABOLISM	CYSTEINE METABOLISM;SELENOCOMPOUND METABOLISM;SULFUR METABOLISM
WBGene00007650	ugt-23	OTHER	UGT ENZYME	UGT ENZYME	UGT ENZYME
WBGene00014128	ZK892.4	LIPIDS	STEROID METABOLISM	BIOSYNTHESIS OF BILE ACID-LIKE MOLECULES	BIOSYNTHESIS OF BILE ACID-LIKE MOLECULES
WBGene00013284	daf-22	LIPIDS;OTHER	ASCAROSIDE BIOSYNTHESIS;FATTY ACID DEGRADATION;STEROID METABOLISM	ASCAROSIDE BIOSYNTHESIS;BIOSYNTHESIS OF BILE ACID-LIKE MOLECULES;PEROXISOMAL FATTY ACID DEGRADATION	ASCAROSIDE BIOSYNTHESIS;BIOSYNTHESIS OF BILE ACID-LIKE MOLECULES;PEROXISOMAL FATTY ACID DEGRADATION
WBGene00006510	mtrr-1	ONE CARBON CYCLE;OTHER	FOLATE CYCLE;MET/SAM CYCLE;VITAMIN B12 ENZYME	FOLATE CYCLE;MET/SAM CYCLE;VITAMIN B12 ENZYME	FOLATE CYCLE;MET/SAM CYCLE;VITAMIN B12 ENZYME
WBGene00001639	gly-14	CARBOHYDRATES	SUGARS	N-GLYCAN BIOSYNTHESIS	N-GLYCAN BIOSYNTHESIS
WBGene00012663	hex-3	CARBOHYDRATES;LIPIDS	SPHINGOLIPID METABOLISM;SUGARS	N-GLYCAN BIOSYNTHESIS;SPHINGOLIPID METABOLISM	N-GLYCAN BIOSYNTHESIS;SPHINGOLIPID METABOLISM
WBGene00001399	fat-7	LIPIDS	FATTY ACID BIOSYNTHESIS	FATTY ACID BIOSYNTHESIS	MUFA BIOSYNTHESIS
WBGene00011573	anmt-3	COFACTORS AND VITAMINS	NICOTINATE AND NICOTINAMIDE METABOLISM	NICOTINATE AND NICOTINAMIDE METABOLISM	NICOTINATE AND NICOTINAMIDE METABOLISM
WBGene00019229	ipla-5	LIPIDS	ETHER LIPID METABOLISM;GLYCEROPHOSPHOLIPID METABOLISM	ETHER LIPID METABOLISM;GLYCEROPHOSPHOLIPID METABOLISM	ETHER LIPID METABOLISM;GLYCEROPHOSPHOLIPID METABOLISM
WBGene00006518	bckd-1B	AMINO ACIDS;LIPIDS	BRANCHED-CHAIN AMINO ACID DEGRADATION;SHORT CHAIN FATTY ACID DEGRADATION	ISOLEUCINE DEGRADATION;LEUCINE DEGRADATION;PROPIONATE DEGRADATION;VALINE DEGRADATION	ISOLEUCINE DEGRADATION;LEUCINE DEGRADATION;PROPIONATE DEGRADATION OTHER;VALINE DEGRADATION
WBGene00006519	tag-174	ENERGY	ELECTRON TRANSPORT CHAIN	ETC-COMPLEX IV	ETC-COMPLEX IV
WBGene00011273	R53.4	ENERGY	ELECTRON TRANSPORT CHAIN	ETC-COMPLEX V	ETC-COMPLEX V
WBGene00001637	gly-12	CARBOHYDRATES	SUGARS	N-GLYCAN BIOSYNTHESIS	N-GLYCAN BIOSYNTHESIS
WBGene00077688	Y43F8B.19	AMINO ACIDS;OTHER	ARG AND PRO METABOLISM;COLLAGEN BIOSYNTHESIS	COLLAGEN BIOSYNTHESIS;PROLINE METABOLISM	COLLAGEN BIOSYNTHESIS;PROLINE METABOLISM
WBGene00007472	chil-7	CARBOHYDRATES;OTHER	AMINO SUGAR AND NUCLEOTIDE SUGAR METABOLISM;CHITIN DEGRADATION	AMINO SUGAR AND NUCLEOTIDE SUGAR METABOLISM;CHITIN DEGRADATION	AMINO SUGAR AND NUCLEOTIDE SUGAR METABOLISM;CHITIN DEGRADATION
WBGene00007473	chil-8	CARBOHYDRATES;OTHER	AMINO SUGAR AND NUCLEOTIDE SUGAR METABOLISM;CHITIN DEGRADATION	AMINO SUGAR AND NUCLEOTIDE SUGAR METABOLISM;CHITIN DEGRADATION	AMINO SUGAR AND NUCLEOTIDE SUGAR METABOLISM;CHITIN DEGRADATION
WBGene00007470	chil-5	CARBOHYDRATES;OTHER	AMINO SUGAR AND NUCLEOTIDE SUGAR METABOLISM;CHITIN DEGRADATION	AMINO SUGAR AND NUCLEOTIDE SUGAR METABOLISM;CHITIN DEGRADATION	AMINO SUGAR AND NUCLEOTIDE SUGAR METABOLISM;CHITIN DEGRADATION
WBGene00007471	chil-6	CARBOHYDRATES;OTHER	AMINO SUGAR AND NUCLEOTIDE SUGAR METABOLISM;CHITIN DEGRADATION	AMINO SUGAR AND NUCLEOTIDE SUGAR METABOLISM;CHITIN DEGRADATION	AMINO SUGAR AND NUCLEOTIDE SUGAR METABOLISM;CHITIN DEGRADATION
WBGene00007130	B0272.4	LIPIDS	FATTY ACID DEGRADATION	MITOCHONDRIAL FATTY ACID DEGRADATION	MITOCHONDRIAL FATTY ACID DEGRADATION
WBGene00018076	pifk-1	OTHER	INOSITOL PHOSPHATE METABOLISM	INOSITOL PHOSPHATE METABOLISM	INOSITOL PHOSPHATE METABOLISM
WBGene00013150	Y53F4B.3	OTHER	OTHER	OTHER	OTHER
WBGene00013151	nsun-5	OTHER AMINO ACIDS	SELENOCOMPOUND METABOLISM	SELENOCOMPOUND METABOLISM	SELENOCOMPOUND METABOLISM
WBGene00009353	sdhd-1	ENERGY	ELECTRON TRANSPORT CHAIN;TRICARBOXYLIC ACID CYCLE	ETC-COMPLEX II;TRICARBOXYLIC ACID CYCLE	ETC-COMPLEX II;TRICARBOXYLIC ACID CYCLE
WBGene00016294	C31H2.4	AMINO ACIDS	PHENYLALANINE DEGRADATION;TYROSINE METABOLISM	PHENYLALANINE DEGRADATION;TYROSINE METABOLISM	PHENYLALANINE DEGRADATION;TYROSINE METABOLISM
WBGene00019584	set-12	OTHER	OTHER	OTHER	OTHER
WBGene00000040	aco-1	ENERGY	TRICARBOXYLIC ACID CYCLE	TRICARBOXYLIC ACID CYCLE	TRICARBOXYLIC ACID CYCLE
WBGene00018783	cbs-2	AMINO ACIDS;ONE CARBON CYCLE	CYS AND MET METABOLISM;GLY, SER AND THR METABOLISM;MET/SAM CYCLE	CYSTEINE METABOLISM;MET/SAM CYCLE;SERINE METABOLISM	CYSTEINE METABOLISM;MET/SAM CYCLE;SERINE METABOLISM
WBGene00008775	mogs-1	CARBOHYDRATES	SUGARS	N-GLYCAN BIOSYNTHESIS	N-GLYCAN BIOSYNTHESIS
WBGene00008776	F13H10.5	LIPIDS	ETHER LIPID METABOLISM	ETHER LIPID METABOLISM	ETHER LIPID METABOLISM
WBGene00016118	C25H3.9	ENERGY	ELECTRON TRANSPORT CHAIN	ETC-COMPLEX I	ETC-COMPLEX I
WBGene00019225	bgal-2	CARBOHYDRATES;LIPIDS	SPHINGOLIPID METABOLISM;SUGARS	GALACTOSE METABOLISM;SPHINGOLIPID METABOLISM	GALACTOSE METABOLISM;SPHINGOLIPID METABOLISM
WBGene00004259	pyr-1	AMINO ACIDS;NUCLEOTIDES	ALA, ASP/ASN AND GLU/GLN METABOLISM;PYRIMIDINE METABOLISM	ASPARTATE/ASPARAGINE METABOLISM;PYRIMIDINE METABOLISM	ASPARTATE/ASPARAGINE METABOLISM;PYRIMIDINE METABOLISM
WBGene00004258	pyc-1	CARBOHYDRATES	ORGANIC ACIDS	PYRUVATE METABOLISM	PYRUVATE METABOLISM
WBGene00012302	dot-1.3	OTHER	OTHER	OTHER	OTHER
WBGene00000123	ama-1	OTHER	OTHER	OTHER	OTHER
WBGene00013258	polg-1	OTHER	OTHER	OTHER	OTHER
WBGene00012984	Y48B6A.13	OTHER	MEVALONATE METABOLISM	MEVALONATE METABOLISM	MEVALONATE METABOLISM
WBGene00021845	rpb-7	OTHER	OTHER	OTHER	OTHER
WBGene00014228	mett-10	OTHER AMINO ACIDS	SELENOCOMPOUND METABOLISM	SELENOCOMPOUND METABOLISM	SELENOCOMPOUND METABOLISM
WBGene00044025	T01G1.4	OTHER	MEVALONATE METABOLISM	MEVALONATE METABOLISM	MEVALONATE METABOLISM
WBGene00022089	Y69A2AR.18	ENERGY	ELECTRON TRANSPORT CHAIN	ETC-COMPLEX V	ETC-COMPLEX V
WBGene00009218	acs-20	LIPIDS	STEROID METABOLISM	BIOSYNTHESIS OF BILE ACID-LIKE MOLECULES	BIOSYNTHESIS OF BILE ACID-LIKE MOLECULES
WBGene00009219	dpm-3	CARBOHYDRATES	SUGARS	N-GLYCAN BIOSYNTHESIS	N-GLYCAN BIOSYNTHESIS
WBGene00002183	kat-1	LIPIDS;OTHER	FATTY ACID DEGRADATION;KETONE BODY METABOLISM	KETONE BODY METABOLISM;MITOCHONDRIAL FATTY ACID DEGRADATION	KETONE BODY METABOLISM;MITOCHONDRIAL FATTY ACID DEGRADATION
WBGene00022169	Y71H2AM.4	ENERGY	ELECTRON TRANSPORT CHAIN	ETC-COMPLEX I	ETC-COMPLEX I
WBGene00016509	adss-1	AMINO ACIDS;NUCLEOTIDES	ALA, ASP/ASN AND GLU/GLN METABOLISM;PURINE METABOLISM	ASPARTATE/ASPARAGINE METABOLISM;PURINE METABOLISM	ASPARTATE/ASPARAGINE METABOLISM;PURINE METABOLISM
WBGene00021849	Y54F10AM.5	ENERGY	ELECTRON TRANSPORT CHAIN	ETC-COMPLEX I	ETC-COMPLEX I
WBGene00007480	glna-1	AMINO ACIDS	ALA, ASP/ASN AND GLU/GLN METABOLISM	GLUTAMATE/GLUTAMINE METABOLISM	GLUTAMATE/GLUTAMINE METABOLISM
WBGene00000514	ckb-4	LIPIDS	GLYCEROPHOSPHOLIPID METABOLISM	GLYCEROPHOSPHOLIPID METABOLISM	GLYCEROPHOSPHOLIPID METABOLISM
WBGene00020131	gcy-28	OTHER	GUANYLATE CYCLASE	GUANYLATE CYCLASE	GUANYLATE CYCLASE
WBGene00001843	hgo-1	AMINO ACIDS	TYROSINE METABOLISM	TYROSINE METABOLISM	TYROSINE METABOLISM
WBGene00004931	sod-2	REACTIVE OXYGEN SPECIES	ROS METABOLISM	ROS METABOLISM	ROS METABOLISM
WBGene00000510	cka-2	LIPIDS	GLYCEROPHOSPHOLIPID METABOLISM	GLYCEROPHOSPHOLIPID METABOLISM	GLYCEROPHOSPHOLIPID METABOLISM
WBGene00000511	ckb-1	LIPIDS	GLYCEROPHOSPHOLIPID METABOLISM	GLYCEROPHOSPHOLIPID METABOLISM	GLYCEROPHOSPHOLIPID METABOLISM
WBGene00017673	icmt-1	OTHER	OTHER	OTHER	OTHER
WBGene00000513	ckb-3	LIPIDS	GLYCEROPHOSPHOLIPID METABOLISM	GLYCEROPHOSPHOLIPID METABOLISM	GLYCEROPHOSPHOLIPID METABOLISM
WBGene00004680	rars-2	OTHER	AMINOACYL-TRNA BIOSYNTHESIS	AMINOACYL-TRNA BIOSYNTHESIS	AMINOACYL-TRNA BIOSYNTHESIS
WBGene00012713	bckd-1A	AMINO ACIDS;LIPIDS	BRANCHED-CHAIN AMINO ACID DEGRADATION;SHORT CHAIN FATTY ACID DEGRADATION	ISOLEUCINE DEGRADATION;LEUCINE DEGRADATION;PROPIONATE DEGRADATION;VALINE DEGRADATION	ISOLEUCINE DEGRADATION;LEUCINE DEGRADATION;PROPIONATE DEGRADATION OTHER;VALINE DEGRADATION
WBGene00011050	agl-1	CARBOHYDRATES	SUGARS	STARCH AND SUCROSE METABOLISM	STARCH AND SUCROSE METABOLISM
WBGene00044637	rft-1	COFACTORS AND VITAMINS	RIBOFLAVIN METABOLISM	RIBOFLAVIN METABOLISM	RIBOFLAVIN METABOLISM
WBGene00015577	ugt-64	OTHER	UGT ENZYME	UGT ENZYME	UGT ENZYME
WBGene00001243	elo-5	LIPIDS	FATTY ACID BIOSYNTHESIS	FATTY ACID BIOSYNTHESIS	BCFA BIOSYNTHESIS;MUFA BIOSYNTHESIS
WBGene00016892	C53A3.2	CARBOHYDRATES	ORGANIC ACIDS	GLYOXYLATE AND DICARBOXYLATE METABOLISM	GLYOXYLATE AND DICARBOXYLATE METABOLISM
WBGene00011110	prdx-3	REACTIVE OXYGEN SPECIES	ROS METABOLISM	ROS METABOLISM	ROS METABOLISM
WBGene00010326	F59C6.5	ENERGY	ELECTRON TRANSPORT CHAIN	ETC-COMPLEX I	ETC-COMPLEX I
WBGene00007508	C10C5.4	AMINO ACIDS	ARG AND PRO METABOLISM	ARGININE METABOLISM	ARGININE METABOLISM
WBGene00007509	C10C5.5	AMINO ACIDS	ARG AND PRO METABOLISM	ARGININE METABOLISM	ARGININE METABOLISM
WBGene00020757	ucr-2.3	ENERGY	ELECTRON TRANSPORT CHAIN	ETC-COMPLEX III	ETC-COMPLEX III
WBGene00007507	C10C5.3	AMINO ACIDS	ARG AND PRO METABOLISM	ARGININE METABOLISM	ARGININE METABOLISM
WBGene00015168	pdi-6	OTHER	COLLAGEN BIOSYNTHESIS	COLLAGEN BIOSYNTHESIS	COLLAGEN BIOSYNTHESIS
WBGene00008486	ugt-44	OTHER	UGT ENZYME	UGT ENZYME	UGT ENZYME
WBGene00010975	R01H10.7	OTHER	INOSITOL PHOSPHATE METABOLISM	INOSITOL PHOSPHATE METABOLISM	INOSITOL PHOSPHATE METABOLISM
WBGene00008485	ugt-43	OTHER	UGT ENZYME	UGT ENZYME	UGT ENZYME
WBGene00010872	M05B5.4	LIPIDS	GLYCEROPHOSPHOLIPID METABOLISM	GLYCEROPHOSPHOLIPID METABOLISM	GLYCEROPHOSPHOLIPID METABOLISM
WBGene00010904	ugt-62	OTHER	UGT ENZYME	UGT ENZYME	UGT ENZYME
WBGene00009078	rpb-12	OTHER	OTHER	OTHER	OTHER
WBGene00008074	nkb-2	OTHER	OTHER	OTHER	OTHER
WBGene00017272	F08F8.7	CARBOHYDRATES	PENTOSE PHOSPHATE PATHWAY	PENTOSE PHOSPHATE PATHWAY	PENTOSE PHOSPHATE PATHWAY
WBGene00013024	cept-2	LIPIDS	ETHER LIPID METABOLISM;GLYCEROPHOSPHOLIPID METABOLISM	ETHER LIPID METABOLISM;GLYCEROPHOSPHOLIPID METABOLISM	ETHER LIPID METABOLISM;GLYCEROPHOSPHOLIPID METABOLISM
WBGene00013025	vha-13	OTHER	VACUOLAR ATP-ASE	VACUOLAR ATP-ASE	VACUOLAR ATP-ASE
WBGene00000959	dgk-2	LIPIDS	GLYCEROLIPID METABOLISM;GLYCEROPHOSPHOLIPID METABOLISM	GLYCEROLIPID METABOLISM;GLYCEROPHOSPHOLIPID METABOLISM	GLYCEROLIPID METABOLISM;GLYCEROPHOSPHOLIPID METABOLISM
WBGene00004091	pps-1	ENERGY;NUCLEOTIDES;OTHER AMINO ACIDS	PURINE METABOLISM;SELENOCOMPOUND METABOLISM;SULFUR METABOLISM	PURINE METABOLISM;SELENOCOMPOUND METABOLISM;SULFUR METABOLISM	PURINE METABOLISM;SELENOCOMPOUND METABOLISM;SULFUR METABOLISM
WBGene00015159	psd-1	LIPIDS	GLYCEROPHOSPHOLIPID METABOLISM	GLYCEROPHOSPHOLIPID METABOLISM	GLYCEROPHOSPHOLIPID METABOLISM
WBGene00016750	let-611	OTHER	OTHER	OTHER	OTHER
WBGene00016201	tdo-2	AMINO ACIDS	TRYPTOPHAN DEGRADATION	TRYPTOPHAN DEGRADATION	TRYPTOPHAN DEGRADATION
WBGene00021347	rpb-10	OTHER	OTHER	OTHER	OTHER
WBGene00009885	F49E2.1	OTHER	MOLYBDENUM COFACTOR BIOSYNTHESIS	MOLYBDENUM COFACTOR BIOSYNTHESIS	MOLYBDENUM COFACTOR BIOSYNTHESIS
WBGene00022582	ZC262.5	ENERGY	ELECTRON TRANSPORT CHAIN	ETC-COMPLEX V	ETC-COMPLEX V
WBGene00000991	dhs-28	LIPIDS;OTHER	ASCAROSIDE BIOSYNTHESIS;FATTY ACID DEGRADATION;STEROID METABOLISM	ASCAROSIDE BIOSYNTHESIS;BIOSYNTHESIS OF BILE ACID-LIKE MOLECULES;PEROXISOMAL FATTY ACID DEGRADATION	ASCAROSIDE BIOSYNTHESIS;BIOSYNTHESIS OF BILE ACID-LIKE MOLECULES;PEROXISOMAL FATTY ACID DEGRADATION
WBGene00022512	dot-1.5	OTHER	OTHER	OTHER	OTHER
WBGene00015278	C01B10.3	OTHER	INOSITOL PHOSPHATE METABOLISM	INOSITOL PHOSPHATE METABOLISM	INOSITOL PHOSPHATE METABOLISM
WBGene00010963	nduo-4	ENERGY	ELECTRON TRANSPORT CHAIN	ETC-COMPLEX I	ETC-COMPLEX I
WBGene00013920	pssy-1	AMINO ACIDS;LIPIDS	GLY, SER AND THR METABOLISM;GLYCEROPHOSPHOLIPID METABOLISM	GLYCEROPHOSPHOLIPID METABOLISM;SERINE METABOLISM	GLYCEROPHOSPHOLIPID METABOLISM;SERINE METABOLISM
WBGene00007089	B0001.4	NUCLEOTIDES	PYRIMIDINE METABOLISM	PYRIMIDINE METABOLISM	PYRIMIDINE METABOLISM
WBGene00004049	parp-1	COFACTORS AND VITAMINS	NICOTINATE AND NICOTINAMIDE METABOLISM	NICOTINATE AND NICOTINAMIDE METABOLISM	NICOTINATE AND NICOTINAMIDE METABOLISM
WBGene00003384	moc-1	OTHER	MOLYBDENUM COFACTOR BIOSYNTHESIS	MOLYBDENUM COFACTOR BIOSYNTHESIS	MOLYBDENUM COFACTOR BIOSYNTHESIS
WBGene00003385	moc-2	OTHER	MOLYBDENUM COFACTOR BIOSYNTHESIS	MOLYBDENUM COFACTOR BIOSYNTHESIS	MOLYBDENUM COFACTOR BIOSYNTHESIS
WBGene00020006	set-15	OTHER	OTHER	OTHER	OTHER
WBGene00017874	acdh-9	AMINO ACIDS	BRANCHED-CHAIN AMINO ACID DEGRADATION	VALINE DEGRADATION	VALINE DEGRADATION
WBGene00007419	C07E3.9	LIPIDS	ETHER LIPID METABOLISM;GLYCEROPHOSPHOLIPID METABOLISM	ETHER LIPID METABOLISM;GLYCEROPHOSPHOLIPID METABOLISM	ETHER LIPID METABOLISM;GLYCEROPHOSPHOLIPID METABOLISM
WBGene00004040	pld-1	LIPIDS	ETHER LIPID METABOLISM;GLYCEROPHOSPHOLIPID METABOLISM	ETHER LIPID METABOLISM;GLYCEROPHOSPHOLIPID METABOLISM	ETHER LIPID METABOLISM;GLYCEROPHOSPHOLIPID METABOLISM
WBGene00012007	T25B9.1	AMINO ACIDS	GLY, SER AND THR METABOLISM	GLYCINE AND THREONINE METABOLISM	GLYCINE AND THREONINE METABOLISM OTHER
WBGene00017975	F32B5.1	AMINO ACIDS	ARG AND PRO METABOLISM	ARGININE METABOLISM	ARGININE METABOLISM
WBGene00019127	cgt-3	LIPIDS	SPHINGOLIPID METABOLISM	SPHINGOLIPID METABOLISM	SPHINGOLIPID METABOLISM
WBGene00001564	icl-1	CARBOHYDRATES	ORGANIC ACIDS	GLYOXYLATE AND DICARBOXYLATE METABOLISM	GLYOXYLATE AND DICARBOXYLATE METABOLISM
WBGene00016632	C44B7.12	NUCLEOTIDES	PURINE METABOLISM	PURINE METABOLISM	PURINE METABOLISM
WBGene00011757	cht-2	CARBOHYDRATES;OTHER	AMINO SUGAR AND NUCLEOTIDE SUGAR METABOLISM;CHITIN DEGRADATION	AMINO SUGAR AND NUCLEOTIDE SUGAR METABOLISM;CHITIN DEGRADATION	AMINO SUGAR AND NUCLEOTIDE SUGAR METABOLISM;CHITIN DEGRADATION
WBGene00021430	Y38F2AR.12	REACTIVE OXYGEN SPECIES	GLUTATHIONE METABOLISM	GLUTATHIONE METABOLISM	GLUTATHIONE METABOLISM
WBGene00012970	Y48A6B.9	LIPIDS	FATTY ACID DEGRADATION	MITOCHONDRIAL FATTY ACID DEGRADATION	MITOCHONDRIAL FATTY ACID DEGRADATION
WBGene00011453	ugt-56	OTHER	UGT ENZYME	UGT ENZYME	UGT ENZYME
WBGene00011452	ugt-55	OTHER	UGT ENZYME	UGT ENZYME	UGT ENZYME
WBGene00018996	F57B9.1	COFACTORS AND VITAMINS	VITAMIN B6 METABOLISM	VITAMIN B6 METABOLISM	VITAMIN B6 METABOLISM
WBGene00008379	secs-1	OTHER;OTHER AMINO ACIDS	AMINOACYL-TRNA BIOSYNTHESIS;SELENOCOMPOUND METABOLISM	AMINOACYL-TRNA BIOSYNTHESIS;SELENOCOMPOUND METABOLISM	AMINOACYL-TRNA BIOSYNTHESIS;SELENOCOMPOUND METABOLISM
WBGene00010759	cysl-2	AMINO ACIDS;ENERGY;OTHER AMINO ACIDS	CYS AND MET METABOLISM;SELENOCOMPOUND METABOLISM;SULFUR METABOLISM	CYSTEINE METABOLISM;SELENOCOMPOUND METABOLISM;SULFUR METABOLISM	CYSTEINE METABOLISM;SELENOCOMPOUND METABOLISM;SULFUR METABOLISM
WBGene00013577	Y76A2B.5	COFACTORS AND VITAMINS	VITAMIN B12 METABOLISM	VITAMIN B12 METABOLISM	VITAMIN B12 METABOLISM
WBGene00022199	pfk-1.1	CARBOHYDRATES	GLYCOLYSIS/GLUCONEOGENESIS;PENTOSE PHOSPHATE PATHWAY	GLYCOLYSIS/GLUCONEOGENESIS;PENTOSE PHOSPHATE PATHWAY	GLYCOLYSIS/GLUCONEOGENESIS;PENTOSE PHOSPHATE PATHWAY
WBGene00017084	E01A2.1	AMINO ACIDS;REACTIVE OXYGEN SPECIES	CYS AND MET METABOLISM;GLUTATHIONE METABOLISM	CYSTEINE METABOLISM;GLUTATHIONE METABOLISM	CYSTEINE METABOLISM;GLUTATHIONE METABOLISM
WBGene00008411	mans-1	CARBOHYDRATES	SUGARS	N-GLYCAN BIOSYNTHESIS	N-GLYCAN BIOSYNTHESIS
WBGene00020950	dlst-1	AMINO ACIDS;ENERGY	LYSINE DEGRADATION;TRICARBOXYLIC ACID CYCLE	LYSINE DEGRADATION;TRICARBOXYLIC ACID CYCLE	LYSINE DEGRADATION;TRICARBOXYLIC ACID CYCLE
WBGene00004038	plc-3	OTHER	INOSITOL PHOSPHATE METABOLISM	INOSITOL PHOSPHATE METABOLISM	INOSITOL PHOSPHATE METABOLISM
WBGene00008415	mce-1	LIPIDS	SHORT CHAIN FATTY ACID DEGRADATION	PROPIONATE DEGRADATION	PROPIONATE DEGRADATION CANONICAL
WBGene00008414	D2030.4	ENERGY	ELECTRON TRANSPORT CHAIN	ETC-COMPLEX I	ETC-COMPLEX I
WBGene00000907	daf-11	OTHER	GUANYLATE CYCLASE	GUANYLATE CYCLASE	GUANYLATE CYCLASE
WBGene00001596	gld-2	OTHER	OTHER	OTHER	OTHER
WBGene00000905	daf-9	LIPIDS	STEROID METABOLISM	BIOSYNTHESIS OF BILE ACID-LIKE MOLECULES	BIOSYNTHESIS OF BILE ACID-LIKE MOLECULES
WBGene00004037	plc-2	OTHER	INOSITOL PHOSPHATE METABOLISM	INOSITOL PHOSPHATE METABOLISM	INOSITOL PHOSPHATE METABOLISM
WBGene00004036	plc-1	OTHER	INOSITOL PHOSPHATE METABOLISM	INOSITOL PHOSPHATE METABOLISM	INOSITOL PHOSPHATE METABOLISM
WBGene00014076	ZK792.1	COFACTORS AND VITAMINS;LIPIDS	GLYCEROPHOSPHOLIPID METABOLISM;RIBOFLAVIN METABOLISM	GLYCEROPHOSPHOLIPID METABOLISM;RIBOFLAVIN METABOLISM	GLYCEROPHOSPHOLIPID METABOLISM;RIBOFLAVIN METABOLISM
WBGene00022076	daao-1	AMINO ACIDS	GLY, SER AND THR METABOLISM	GLYCINE AND THREONINE METABOLISM	GLYCINE AND THREONINE METABOLISM OTHER
WBGene00009740	F45H10.3	ENERGY	ELECTRON TRANSPORT CHAIN	ETC-COMPLEX I	ETC-COMPLEX I
WBGene00012608	hphd-1	LIPIDS;OTHER	KETONE BODY METABOLISM;SHORT CHAIN FATTY ACID DEGRADATION	KETONE BODY METABOLISM;PROPIONATE DEGRADATION	KETONE BODY METABOLISM;PROPIONATE DEGRADATION SHUNT
WBGene00009908	F49H6.5	OTHER	MOLYBDENUM COFACTOR BIOSYNTHESIS	MOLYBDENUM COFACTOR BIOSYNTHESIS	MOLYBDENUM COFACTOR BIOSYNTHESIS
WBGene00004679	rars-1	OTHER	AMINOACYL-TRNA BIOSYNTHESIS	AMINOACYL-TRNA BIOSYNTHESIS	AMINOACYL-TRNA BIOSYNTHESIS
WBGene00022170	Y71H2AM.5	ENERGY	ELECTRON TRANSPORT CHAIN	ETC-COMPLEX IV	ETC-COMPLEX IV
WBGene00022171	Y71H2AM.6	COFACTORS AND VITAMINS	PANTOTHENATE AND COA BIOSYNTHESIS	PANTOTHENATE AND COA BIOSYNTHESIS	PANTOTHENATE AND COA BIOSYNTHESIS
WBGene00000766	coq-6	COFACTORS AND VITAMINS	UBIQUINONE METABOLISM	UBIQUINONE METABOLISM	UBIQUINONE METABOLISM
WBGene00000765	coq-5	COFACTORS AND VITAMINS	UBIQUINONE METABOLISM	UBIQUINONE METABOLISM	UBIQUINONE METABOLISM
WBGene00022856	cth-2	AMINO ACIDS;ONE CARBON CYCLE;OTHER AMINO ACIDS	CYS AND MET METABOLISM;GLY, SER AND THR METABOLISM;MET/SAM CYCLE;SELENOCOMPOUND METABOLISM	CYSTEINE METABOLISM;MET/SAM CYCLE;SELENOCOMPOUND METABOLISM;SERINE METABOLISM	CYSTEINE METABOLISM;MET/SAM CYCLE;SELENOCOMPOUND METABOLISM;SERINE METABOLISM
WBGene00000763	coq-3	COFACTORS AND VITAMINS	UBIQUINONE METABOLISM	UBIQUINONE METABOLISM	UBIQUINONE METABOLISM
WBGene00000762	coq-2	COFACTORS AND VITAMINS	UBIQUINONE METABOLISM	UBIQUINONE METABOLISM	UBIQUINONE METABOLISM
WBGene00000761	coq-1	OTHER	MEVALONATE METABOLISM	MEVALONATE METABOLISM	MEVALONATE METABOLISM
WBGene00009554	F39B2.3	REACTIVE OXYGEN SPECIES	ROS METABOLISM	ROS METABOLISM	ROS METABOLISM
WBGene00015369	ugt-51	OTHER	UGT ENZYME	UGT ENZYME	UGT ENZYME
WBGene00020258	T05E7.1	LIPIDS	FATTY ACID BIOSYNTHESIS;STEROID METABOLISM	BIOSYNTHESIS OF BILE ACID-LIKE MOLECULES;FATTY ACID BIOSYNTHESIS	BIOSYNTHESIS OF BILE ACID-LIKE MOLECULES;FATTY ACID BIOSYNTHESIS OTHER
WBGene00006914	vha-5	OTHER	VACUOLAR ATP-ASE	VACUOLAR ATP-ASE	VACUOLAR ATP-ASE
WBGene00019401	nuo-4	ENERGY	ELECTRON TRANSPORT CHAIN	ETC-COMPLEX I	ETC-COMPLEX I
WBGene00002497	let-268	OTHER	COLLAGEN BIOSYNTHESIS	COLLAGEN BIOSYNTHESIS	COLLAGEN BIOSYNTHESIS
WBGene00019406	acdh-8	AMINO ACIDS;LIPIDS	BRANCHED-CHAIN AMINO ACID DEGRADATION;FATTY ACID DEGRADATION	ISOLEUCINE DEGRADATION;LEUCINE DEGRADATION;MITOCHONDRIAL FATTY ACID DEGRADATION;VALINE DEGRADATION	ISOLEUCINE DEGRADATION;LEUCINE DEGRADATION;MITOCHONDRIAL FATTY ACID DEGRADATION;VALINE DEGRADATION
WBGene00006915	vha-6	OTHER	VACUOLAR ATP-ASE	VACUOLAR ATP-ASE	VACUOLAR ATP-ASE
WBGene00044468	Y69A2AL.2	LIPIDS	ETHER LIPID METABOLISM;GLYCEROPHOSPHOLIPID METABOLISM	ETHER LIPID METABOLISM;GLYCEROPHOSPHOLIPID METABOLISM	ETHER LIPID METABOLISM;GLYCEROPHOSPHOLIPID METABOLISM
WBGene00006483	dgk-4	LIPIDS	GLYCEROLIPID METABOLISM;GLYCEROPHOSPHOLIPID METABOLISM	GLYCEROLIPID METABOLISM;GLYCEROPHOSPHOLIPID METABOLISM	GLYCEROLIPID METABOLISM;GLYCEROPHOSPHOLIPID METABOLISM
WBGene00011932	sptl-3	AMINO ACIDS;LIPIDS	GLY, SER AND THR METABOLISM;SPHINGOLIPID METABOLISM	SERINE METABOLISM;SPHINGOLIPID METABOLISM	SERINE METABOLISM;SPHINGOLIPID METABOLISM
WBGene00019151	pck-3	CARBOHYDRATES	GLYCOLYSIS/GLUCONEOGENESIS	GLYCOLYSIS/GLUCONEOGENESIS	GLYCOLYSIS/GLUCONEOGENESIS
WBGene00017888	acl-11	LIPIDS	GLYCEROLIPID METABOLISM;GLYCEROPHOSPHOLIPID METABOLISM	GLYCEROLIPID METABOLISM;GLYCEROPHOSPHOLIPID METABOLISM	GLYCEROLIPID METABOLISM;GLYCEROPHOSPHOLIPID METABOLISM
WBGene00011938	alh-13	AMINO ACIDS	ARG AND PRO METABOLISM	ARGININE METABOLISM	ARGININE METABOLISM
WBGene00009801	ipla-2	LIPIDS	ETHER LIPID METABOLISM;GLYCEROPHOSPHOLIPID METABOLISM	ETHER LIPID METABOLISM;GLYCEROPHOSPHOLIPID METABOLISM	ETHER LIPID METABOLISM;GLYCEROPHOSPHOLIPID METABOLISM
WBGene00010055	F54D5.12	OTHER	OTHER	OTHER	OTHER
WBGene00014001	pyk-2	CARBOHYDRATES;NUCLEOTIDES	GLYCOLYSIS/GLUCONEOGENESIS;PURINE METABOLISM	GLYCOLYSIS/GLUCONEOGENESIS;PURINE METABOLISM	GLYCOLYSIS/GLUCONEOGENESIS;PURINE METABOLISM
WBGene00013575	acs-5	LIPIDS	FATTY ACID BIOSYNTHESIS;FATTY ACID DEGRADATION	FATTY ACID BIOSYNTHESIS;FATTY ACID DEGRADATION OTHER	FATTY ACID BIOSYNTHESIS OTHER;FATTY ACID DEGRADATION OTHER
WBGene00007836	C31C9.2	AMINO ACIDS;OTHER	GLY, SER AND THR METABOLISM;OTHER	OTHER;SERINE METABOLISM	OTHER;SERINE METABOLISM
WBGene00000392	cdd-2	NUCLEOTIDES	PYRIMIDINE METABOLISM	PYRIMIDINE METABOLISM	PYRIMIDINE METABOLISM
WBGene00010052	F54D5.7	AMINO ACIDS	LYSINE DEGRADATION	LYSINE DEGRADATION	LYSINE DEGRADATION
WBGene00003415	mars-1	OTHER	AMINOACYL-TRNA BIOSYNTHESIS	AMINOACYL-TRNA BIOSYNTHESIS	AMINOACYL-TRNA BIOSYNTHESIS
WBGene00022455	tyms-1	NUCLEOTIDES;ONE CARBON CYCLE	FOLATE CYCLE;PYRIMIDINE METABOLISM	FOLATE CYCLE;PYRIMIDINE METABOLISM	FOLATE CYCLE;PYRIMIDINE METABOLISM
WBGene00003411	mrp-5	COFACTORS AND VITAMINS	VITAMIN B12 METABOLISM	VITAMIN B12 METABOLISM	VITAMIN B12 METABOLISM
WBGene00022456	pfkb-1.1	CARBOHYDRATES	SUGARS	FRUCTOSE AND MANNOSE METABOLISM	FRUCTOSE AND MANNOSE METABOLISM
WBGene00011232	pck-2	CARBOHYDRATES	GLYCOLYSIS/GLUCONEOGENESIS	GLYCOLYSIS/GLUCONEOGENESIS	GLYCOLYSIS/GLUCONEOGENESIS
WBGene00015752	C14B9.2	OTHER	COLLAGEN BIOSYNTHESIS	COLLAGEN BIOSYNTHESIS	COLLAGEN BIOSYNTHESIS
WBGene00017769	hmgs-1	OTHER	KETONE BODY METABOLISM	KETONE BODY METABOLISM	KETONE BODY METABOLISM
WBGene00011893	T21C9.6	CARBOHYDRATES	ORGANIC ACIDS	PYRUVATE METABOLISM	PYRUVATE METABOLISM
WBGene00001528	gcy-1	OTHER	GUANYLATE CYCLASE	GUANYLATE CYCLASE	GUANYLATE CYCLASE
WBGene00012316	ctps-1	NUCLEOTIDES	PYRIMIDINE METABOLISM	PYRIMIDINE METABOLISM	PYRIMIDINE METABOLISM
WBGene00011239	pges-2	OTHER	OTHER	OTHER	OTHER
WBGene00011238	ugt-59	OTHER	UGT ENZYME	UGT ENZYME	UGT ENZYME
WBGene00016103	dpyd-1	NUCLEOTIDES	PYRIMIDINE METABOLISM	PYRIMIDINE METABOLISM	PYRIMIDINE METABOLISM
WBGene00014058	ZK673.2	NUCLEOTIDES	PURINE METABOLISM	PURINE METABOLISM	PURINE METABOLISM
WBGene00000041	aco-2	ENERGY	TRICARBOXYLIC ACID CYCLE	TRICARBOXYLIC ACID CYCLE	TRICARBOXYLIC ACID CYCLE
WBGene00002262	ldh-1	CARBOHYDRATES;LIPIDS	GLYCOLYSIS/GLUCONEOGENESIS;SHORT CHAIN FATTY ACID DEGRADATION	GLYCOLYSIS/GLUCONEOGENESIS;PROPIONATE DEGRADATION	GLYCOLYSIS/GLUCONEOGENESIS;PROPIONATE DEGRADATION OTHER
WBGene00010419	H28O16.1	ENERGY	ELECTRON TRANSPORT CHAIN	ETC-COMPLEX V	ETC-COMPLEX V
WBGene00008732	F13B12.4	AMINO ACIDS;ENERGY;OTHER AMINO ACIDS	CYS AND MET METABOLISM;SELENOCOMPOUND METABOLISM;SULFUR METABOLISM	CYSTEINE METABOLISM;SELENOCOMPOUND METABOLISM;SULFUR METABOLISM	CYSTEINE METABOLISM;SELENOCOMPOUND METABOLISM;SULFUR METABOLISM
WBGene00001527	gcs-1	AMINO ACIDS;REACTIVE OXYGEN SPECIES	CYS AND MET METABOLISM;GLUTATHIONE METABOLISM	CYSTEINE METABOLISM;GLUTATHIONE METABOLISM	CYSTEINE METABOLISM;GLUTATHIONE METABOLISM
WBGene00008629	cpt-5	LIPIDS	FATTY ACID DEGRADATION	MITOCHONDRIAL FATTY ACID DEGRADATION	MITOCHONDRIAL FATTY ACID DEGRADATION
WBGene00022836	ZK973.11	OTHER	COLLAGEN BIOSYNTHESIS	COLLAGEN BIOSYNTHESIS	COLLAGEN BIOSYNTHESIS
WBGene00016152	pho-12	COFACTORS AND VITAMINS;LIPIDS	GLYCEROPHOSPHOLIPID METABOLISM;RIBOFLAVIN METABOLISM	GLYCEROPHOSPHOLIPID METABOLISM;RIBOFLAVIN METABOLISM	GLYCEROPHOSPHOLIPID METABOLISM;RIBOFLAVIN METABOLISM
WBGene00018904	F55G1.9	AMINO ACIDS	ARG AND PRO METABOLISM	ARGININE METABOLISM;PROLINE METABOLISM	ARGININE METABOLISM;PROLINE METABOLISM
WBGene00018151	F37C12.3	ENERGY	ELECTRON TRANSPORT CHAIN	ETC-COMPLEX I	ETC-COMPLEX I
WBGene00020417	nuo-2	ENERGY	ELECTRON TRANSPORT CHAIN	ETC-COMPLEX I	ETC-COMPLEX I
WBGene00009159	F26E4.4	OTHER	OTHER	OTHER	OTHER
WBGene00044063	bpnt-1	ENERGY;NUCLEOTIDES	PURINE METABOLISM;SULFUR METABOLISM	PURINE METABOLISM;SULFUR METABOLISM	PURINE METABOLISM;SULFUR METABOLISM
WBGene00000240	pah-1	AMINO ACIDS;COFACTORS AND VITAMINS	FOLATE BIOSYNTHESIS;PHENYLALANINE DEGRADATION	FOLATE BIOSYNTHESIS;PHENYLALANINE DEGRADATION	FOLATE BIOSYNTHESIS;PHENYLALANINE DEGRADATION
WBGene00001522	gbh-1	OTHER	OTHER	OTHER	OTHER
WBGene00011564	ugt-50	OTHER	UGT ENZYME	UGT ENZYME	UGT ENZYME
WBGene00017759	sucl-2	ENERGY	TRICARBOXYLIC ACID CYCLE	TRICARBOXYLIC ACID CYCLE	TRICARBOXYLIC ACID CYCLE
WBGene00044069	hat-1	OTHER	OTHER	OTHER	OTHER
WBGene00001398	fat-6	LIPIDS	FATTY ACID BIOSYNTHESIS	FATTY ACID BIOSYNTHESIS	MUFA BIOSYNTHESIS
WBGene00019710	M01E11.1	OTHER	OTHER	OTHER	OTHER
WBGene00009712	F44G4.2	ENERGY	ELECTRON TRANSPORT CHAIN	ETC-COMPLEX I	ETC-COMPLEX I
WBGene00012094	T27E9.2	ENERGY	ELECTRON TRANSPORT CHAIN	ETC-COMPLEX III	ETC-COMPLEX III
WBGene00009552	piki-1	OTHER	INOSITOL PHOSPHATE METABOLISM	INOSITOL PHOSPHATE METABOLISM	INOSITOL PHOSPHATE METABOLISM
WBGene00022200	fard-1	LIPIDS	ETHER LIPID METABOLISM	ETHER LIPID METABOLISM	ETHER LIPID METABOLISM
WBGene00007946	ugt-33	OTHER	UGT ENZYME	UGT ENZYME	UGT ENZYME
WBGene00019492	K07E3.4	ONE CARBON CYCLE	FOLATE CYCLE	FOLATE CYCLE	FOLATE CYCLE
WBGene00007236	C01G10.9	AMINO ACIDS	CYS AND MET METABOLISM	METHIONINE METABOLISM	METHIONINE SALVAGE
WBGene00013693	Y105E8B.9	CARBOHYDRATES	PENTOSE AND GLUCURONATE INTERCONVERSIONS	PENTOSE AND GLUCURONATE INTERCONVERSIONS	PENTOSE AND GLUCURONATE INTERCONVERSIONS
WBGene00022616	hsd-3	LIPIDS	STEROID METABOLISM	BIOSYNTHESIS OF BILE ACID-LIKE MOLECULES	BIOSYNTHESIS OF BILE ACID-LIKE MOLECULES
WBGene00018357	moc-3	AMINO ACIDS;OTHER	ALA, ASP/ASN AND GLU/GLN METABOLISM;CYS AND MET METABOLISM;MOLYBDENUM COFACTOR BIOSYNTHESIS	ALANINE METABOLISM;CYSTEINE METABOLISM;MOLYBDENUM COFACTOR BIOSYNTHESIS	ALANINE METABOLISM;CYSTEINE METABOLISM;MOLYBDENUM COFACTOR BIOSYNTHESIS
WBGene00006463	nduf-2.2	ENERGY	ELECTRON TRANSPORT CHAIN	ETC-COMPLEX I	ETC-COMPLEX I
WBGene00020139	T01B11.2	LIPIDS	GLYCEROPHOSPHOLIPID METABOLISM	GLYCEROPHOSPHOLIPID METABOLISM	GLYCEROPHOSPHOLIPID METABOLISM
WBGene00006461	tag-96	CARBOHYDRATES	SUGARS	GALACTOSE METABOLISM	GALACTOSE METABOLISM
WBGene00015101	rpia-1	CARBOHYDRATES	PENTOSE PHOSPHATE PATHWAY	PENTOSE PHOSPHATE PATHWAY	PENTOSE PHOSPHATE PATHWAY
WBGene00010720	K09E4.2	CARBOHYDRATES	SUGARS	N-GLYCAN BIOSYNTHESIS	N-GLYCAN BIOSYNTHESIS
WBGene00000282	cah-4	OTHER	OTHER	OTHER	OTHER
WBGene00006465	fntb-1	OTHER	OTHER	OTHER	OTHER
WBGene00011527	cchl-1	COFACTORS AND VITAMINS	IRON METABOLISM;PORPHYRIN METABOLISM	IRON METABOLISM;PORPHYRIN METABOLISM	IRON METABOLISM;PORPHYRIN METABOLISM
WBGene00011526	cox-15	COFACTORS AND VITAMINS;ENERGY	ELECTRON TRANSPORT CHAIN;IRON METABOLISM;PORPHYRIN METABOLISM	ETC-COMPLEX IV;IRON METABOLISM;PORPHYRIN METABOLISM	ETC-COMPLEX IV;IRON METABOLISM;PORPHYRIN METABOLISM
WBGene00006920	vha-11	OTHER	VACUOLAR ATP-ASE	VACUOLAR ATP-ASE	VACUOLAR ATP-ASE
WBGene00006541	tbh-1	AMINO ACIDS	TYROSINE METABOLISM	TYROSINE METABOLISM	TYROSINE METABOLISM
WBGene00002043	hyl-1	LIPIDS	SPHINGOLIPID METABOLISM	SPHINGOLIPID METABOLISM	SPHINGOLIPID METABOLISM
WBGene00017926	F29C4.2	ENERGY	ELECTRON TRANSPORT CHAIN	ETC-COMPLEX IV	ETC-COMPLEX IV
WBGene00021534	mvk-1	OTHER	MEVALONATE METABOLISM	MEVALONATE METABOLISM	MEVALONATE METABOLISM
WBGene00002162	isp-1	ENERGY	ELECTRON TRANSPORT CHAIN	ETC-COMPLEX III	ETC-COMPLEX III
WBGene00007425	C08B6.4	CARBOHYDRATES;OTHER	AMINO SUGAR AND NUCLEOTIDE SUGAR METABOLISM;CHITIN DEGRADATION	AMINO SUGAR AND NUCLEOTIDE SUGAR METABOLISM;CHITIN DEGRADATION	AMINO SUGAR AND NUCLEOTIDE SUGAR METABOLISM;CHITIN DEGRADATION
WBGene00007548	C13C4.4	OTHER	OTHER	OTHER	OTHER
WBGene00003960	pcs-1	AMINO ACIDS	GLY, SER AND THR METABOLISM	GLYCINE AND THREONINE METABOLISM	GLYCINE AND THREONINE METABOLISM OTHER
WBGene00003962	pdi-1	OTHER	COLLAGEN BIOSYNTHESIS	COLLAGEN BIOSYNTHESIS	COLLAGEN BIOSYNTHESIS
WBGene00003963	pdi-2	OTHER	COLLAGEN BIOSYNTHESIS	COLLAGEN BIOSYNTHESIS	COLLAGEN BIOSYNTHESIS
WBGene00017334	F10D2.8	OTHER	UGT ENZYME	UGT ENZYME	UGT ENZYME
WBGene00017336	ugt-41	OTHER	UGT ENZYME	UGT ENZYME	UGT ENZYME
WBGene00004180	pri-1	OTHER	OTHER	OTHER	OTHER
WBGene00013103	Y51H4A.7	AMINO ACIDS	HISTIDINE DEGRADATION	HISTIDINE DEGRADATION	HISTIDINE DEGRADATION
WBGene00017331	ugt-40	OTHER	UGT ENZYME	UGT ENZYME	UGT ENZYME
WBGene00017332	ugt-37	OTHER	UGT ENZYME	UGT ENZYME	UGT ENZYME
WBGene00017333	ugt-38	OTHER	UGT ENZYME	UGT ENZYME	UGT ENZYME
WBGene00008230	pfk-1.2	CARBOHYDRATES	GLYCOLYSIS/GLUCONEOGENESIS;PENTOSE PHOSPHATE PATHWAY	GLYCOLYSIS/GLUCONEOGENESIS;PENTOSE PHOSPHATE PATHWAY	GLYCOLYSIS/GLUCONEOGENESIS;PENTOSE PHOSPHATE PATHWAY
WBGene00004189	pars-1	OTHER	AMINOACYL-TRNA BIOSYNTHESIS	AMINOACYL-TRNA BIOSYNTHESIS	AMINOACYL-TRNA BIOSYNTHESIS
WBGene00001394	fat-2	LIPIDS	FATTY ACID BIOSYNTHESIS	FATTY ACID BIOSYNTHESIS	MUFA BIOSYNTHESIS;PUFA BIOSYNTHESIS
WBGene00009658	F43G6.5	OTHER	OTHER	OTHER	OTHER
WBGene00018755	bcmo-2	COFACTORS AND VITAMINS	RETINOL METABOLISM	RETINOL METABOLISM	RETINOL METABOLISM
WBGene00019276	H43I07.3	CARBOHYDRATES	SUGARS	N-GLYCAN BIOSYNTHESIS	N-GLYCAN BIOSYNTHESIS
WBGene00019275	rpac-40	OTHER	OTHER	OTHER	OTHER
WBGene00016657	C44E12.1	AMINO ACIDS	ARG AND PRO METABOLISM	ARGININE METABOLISM	ARGININE METABOLISM
WBGene00009636	F42F12.4	AMINO ACIDS	CYS AND MET METABOLISM	METHIONINE METABOLISM	METHIONINE SALVAGE
WBGene00016652	got-2.1	AMINO ACIDS;COFACTORS AND VITAMINS	ALA, ASP/ASN AND GLU/GLN METABOLISM;ARG AND PRO METABOLISM;CYS AND MET METABOLISM;TYROSINE METABOLISM;UBIQUINONE METABOLISM	ASPARTATE/ASPARAGINE METABOLISM;CYSTEINE METABOLISM;GLUTAMATE/GLUTAMINE METABOLISM;PROLINE METABOLISM;TYROSINE METABOLISM;UBIQUINONE METABOLISM	ASPARTATE/ASPARAGINE METABOLISM;CYSTEINE METABOLISM;GLUTAMATE/GLUTAMINE METABOLISM;PROLINE METABOLISM;TYROSINE METABOLISM;UBIQUINONE METABOLISM
WBGene00012914	bcmo-1	COFACTORS AND VITAMINS	RETINOL METABOLISM	RETINOL METABOLISM	RETINOL METABOLISM
WBGene00022336	Y82E9BR.3	ENERGY	ELECTRON TRANSPORT CHAIN	ETC-COMPLEX V	ETC-COMPLEX V
WBGene00022104	acsd-1	AMINO ACIDS	TRYPTOPHAN DEGRADATION	TRYPTOPHAN DEGRADATION	TRYPTOPHAN DEGRADATION
WBGene00009335	F32D8.13	OTHER	MEVALONATE METABOLISM	MEVALONATE METABOLISM	MEVALONATE METABOLISM
WBGene00000982	dhs-19	COFACTORS AND VITAMINS	RETINOL METABOLISM	RETINOL METABOLISM	RETINOL METABOLISM
WBGene00001839	hdl-1	AMINO ACIDS	HISTIDINE DEGRADATION;PHENYLALANINE DEGRADATION;TRYPTOPHAN DEGRADATION	HISTIDINE DEGRADATION;PHENYLALANINE DEGRADATION;TRYPTOPHAN DEGRADATION	HISTIDINE DEGRADATION;PHENYLALANINE DEGRADATION;TRYPTOPHAN DEGRADATION
WBGene00001095	dars-2	OTHER	AMINOACYL-TRNA BIOSYNTHESIS	AMINOACYL-TRNA BIOSYNTHESIS	AMINOACYL-TRNA BIOSYNTHESIS
WBGene00020517	hpo-8	LIPIDS;OTHER	ASCAROSIDE BIOSYNTHESIS;FATTY ACID BIOSYNTHESIS	ASCAROSIDE BIOSYNTHESIS;FATTY ACID BIOSYNTHESIS	ASCAROSIDE BIOSYNTHESIS;BCFA BIOSYNTHESIS;MUFA BIOSYNTHESIS;PUFA BIOSYNTHESIS
WBGene00015400	cyp-35A2	OTHER	OTHER	OTHER	OTHER
WBGene00012040	T26E3.7	ENERGY	ELECTRON TRANSPORT CHAIN	ETC-COMPLEX V	ETC-COMPLEX V
WBGene00008781	rpoa-2	OTHER	OTHER	OTHER	OTHER
WBGene00007466	chil-2	CARBOHYDRATES;OTHER	AMINO SUGAR AND NUCLEOTIDE SUGAR METABOLISM;CHITIN DEGRADATION	AMINO SUGAR AND NUCLEOTIDE SUGAR METABOLISM;CHITIN DEGRADATION	AMINO SUGAR AND NUCLEOTIDE SUGAR METABOLISM;CHITIN DEGRADATION
WBGene00019232	ugt-13	OTHER	UGT ENZYME	UGT ENZYME	UGT ENZYME
WBGene00016340	gba-2	LIPIDS	SPHINGOLIPID METABOLISM	SPHINGOLIPID METABOLISM	SPHINGOLIPID METABOLISM
WBGene00020682	T22D1.3	NUCLEOTIDES	PURINE METABOLISM	PURINE METABOLISM	PURINE METABOLISM
WBGene00011791	T15H9.6	OTHER	OTHER	OTHER	OTHER
WBGene00008564	acox-1.1	LIPIDS;OTHER	ASCAROSIDE BIOSYNTHESIS;FATTY ACID DEGRADATION;STEROID METABOLISM	ASCAROSIDE BIOSYNTHESIS;BIOSYNTHESIS OF BILE ACID-LIKE MOLECULES;PEROXISOMAL FATTY ACID DEGRADATION	ASCAROSIDE BIOSYNTHESIS;BIOSYNTHESIS OF BILE ACID-LIKE MOLECULES;PEROXISOMAL FATTY ACID DEGRADATION
WBGene00001405	fce-1	OTHER	OTHER	OTHER	OTHER
WBGene00001404	fbp-1	CARBOHYDRATES	GLYCOLYSIS/GLUCONEOGENESIS	GLYCOLYSIS/GLUCONEOGENESIS	GLYCOLYSIS/GLUCONEOGENESIS
WBGene00011064	adsl-1	AMINO ACIDS;NUCLEOTIDES	ALA, ASP/ASN AND GLU/GLN METABOLISM;PURINE METABOLISM	ASPARTATE/ASPARAGINE METABOLISM;PURINE METABOLISM	ASPARTATE/ASPARAGINE METABOLISM;PURINE METABOLISM
WBGene00008149	pyp-1	OTHER	OTHER	OTHER	OTHER
WBGene00011147	R08D7.7	CARBOHYDRATES	PENTOSE AND GLUCURONATE INTERCONVERSIONS	PENTOSE AND GLUCURONATE INTERCONVERSIONS	PENTOSE AND GLUCURONATE INTERCONVERSIONS
WBGene00011146	pde-2	NUCLEOTIDES	PURINE METABOLISM	PURINE METABOLISM	PURINE METABOLISM
WBGene00007993	idhb-1	ENERGY	TRICARBOXYLIC ACID CYCLE	TRICARBOXYLIC ACID CYCLE	TRICARBOXYLIC ACID CYCLE
WBGene00001549	gcy-25	OTHER	GUANYLATE CYCLASE	GUANYLATE CYCLASE	GUANYLATE CYCLASE
WBGene00001791	gst-43	AMINO ACIDS	TYROSINE METABOLISM	TYROSINE METABOLISM	TYROSINE METABOLISM
WBGene00001790	gst-42	AMINO ACIDS	TYROSINE METABOLISM	TYROSINE METABOLISM	TYROSINE METABOLISM
WBGene00001793	gsy-1	CARBOHYDRATES	SUGARS	STARCH AND SUCROSE METABOLISM	STARCH AND SUCROSE METABOLISM
WBGene00010941	gss-1	AMINO ACIDS;REACTIVE OXYGEN SPECIES	CYS AND MET METABOLISM;GLUTATHIONE METABOLISM;GLY, SER AND THR METABOLISM	CYSTEINE METABOLISM;GLUTATHIONE METABOLISM;GLYCINE AND THREONINE METABOLISM	CYSTEINE METABOLISM;GLUTATHIONE METABOLISM;GLYCINE AND THREONINE METABOLISM OTHER
WBGene00001794	gta-1	AMINO ACIDS;LIPIDS	ALA, ASP/ASN AND GLU/GLN METABOLISM;BRANCHED-CHAIN AMINO ACID DEGRADATION;SHORT CHAIN FATTY ACID DEGRADATION	GLUTAMATE/GLUTAMINE METABOLISM;PROPIONATE DEGRADATION;VALINE DEGRADATION	GLUTAMATE/GLUTAMINE METABOLISM;PROPIONATE DEGRADATION OTHER;VALINE DEGRADATION
WBGene00010945	chil-13	CARBOHYDRATES;OTHER	AMINO SUGAR AND NUCLEOTIDE SUGAR METABOLISM;CHITIN DEGRADATION	AMINO SUGAR AND NUCLEOTIDE SUGAR METABOLISM;CHITIN DEGRADATION	AMINO SUGAR AND NUCLEOTIDE SUGAR METABOLISM;CHITIN DEGRADATION
WBGene00008514	F02A9.4	AMINO ACIDS	BRANCHED-CHAIN AMINO ACID DEGRADATION	LEUCINE DEGRADATION	LEUCINE DEGRADATION
WBGene00004248	pus-1	NUCLEOTIDES	PYRIMIDINE METABOLISM	PYRIMIDINE METABOLISM	PYRIMIDINE METABOLISM
WBGene00017982	hpo-18	ENERGY	ELECTRON TRANSPORT CHAIN	ETC-COMPLEX V	ETC-COMPLEX V
WBGene00007745	C26D10.4	CARBOHYDRATES	SUGARS	FRUCTOSE AND MANNOSE METABOLISM	FRUCTOSE AND MANNOSE METABOLISM
WBGene00008567	acox-1.4	LIPIDS;OTHER	ASCAROSIDE BIOSYNTHESIS;FATTY ACID DEGRADATION;STEROID METABOLISM	ASCAROSIDE BIOSYNTHESIS;BIOSYNTHESIS OF BILE ACID-LIKE MOLECULES;PEROXISOMAL FATTY ACID DEGRADATION	ASCAROSIDE BIOSYNTHESIS;BIOSYNTHESIS OF BILE ACID-LIKE MOLECULES;PEROXISOMAL FATTY ACID DEGRADATION
WBGene00008127	ddo-1	AMINO ACIDS	ALA, ASP/ASN AND GLU/GLN METABOLISM	ASPARTATE/ASPARAGINE METABOLISM	ASPARTATE/ASPARAGINE METABOLISM
WBGene00015538	sams-3	AMINO ACIDS;ONE CARBON CYCLE	CYS AND MET METABOLISM;MET/SAM CYCLE	MET/SAM CYCLE;METHIONINE METABOLISM	MET/SAM CYCLE;METHIONINE SALVAGE
WBGene00020679	ogdh-1	AMINO ACIDS;ENERGY	LYSINE DEGRADATION;TRICARBOXYLIC ACID CYCLE	LYSINE DEGRADATION;TRICARBOXYLIC ACID CYCLE	LYSINE DEGRADATION;TRICARBOXYLIC ACID CYCLE
WBGene00017763	crls-1	LIPIDS	GLYCEROPHOSPHOLIPID METABOLISM	GLYCEROPHOSPHOLIPID METABOLISM	GLYCEROPHOSPHOLIPID METABOLISM
WBGene00016333	C32F10.8	AMINO ACIDS	ALA, ASP/ASN AND GLU/GLN METABOLISM	ALANINE METABOLISM;GLUTAMATE/GLUTAMINE METABOLISM	ALANINE METABOLISM;GLUTAMATE/GLUTAMINE METABOLISM
WBGene00011095	gana-1	CARBOHYDRATES;LIPIDS	SPHINGOLIPID METABOLISM;SUGARS	GALACTOSE METABOLISM;SPHINGOLIPID METABOLISM	GALACTOSE METABOLISM;SPHINGOLIPID METABOLISM
WBGene00017984	F32D1.5	NUCLEOTIDES	PURINE METABOLISM	PURINE METABOLISM	PURINE METABOLISM
WBGene00001497	fars-1	OTHER	AMINOACYL-TRNA BIOSYNTHESIS	AMINOACYL-TRNA BIOSYNTHESIS	AMINOACYL-TRNA BIOSYNTHESIS
WBGene00016335	gba-1	LIPIDS	SPHINGOLIPID METABOLISM	SPHINGOLIPID METABOLISM	SPHINGOLIPID METABOLISM
WBGene00018721	polh-1	OTHER	OTHER	OTHER	OTHER
WBGene00013362	algn-7	CARBOHYDRATES	SUGARS	N-GLYCAN BIOSYNTHESIS	N-GLYCAN BIOSYNTHESIS
WBGene00022130	Y71F9B.9	CARBOHYDRATES	PENTOSE AND GLUCURONATE INTERCONVERSIONS	PENTOSE AND GLUCURONATE INTERCONVERSIONS	PENTOSE AND GLUCURONATE INTERCONVERSIONS
WBGene00001337	ears-1	OTHER	AMINOACYL-TRNA BIOSYNTHESIS	AMINOACYL-TRNA BIOSYNTHESIS	AMINOACYL-TRNA BIOSYNTHESIS
WBGene00007150	acly-2	ENERGY	TRICARBOXYLIC ACID CYCLE	TRICARBOXYLIC ACID CYCLE	TRICARBOXYLIC ACID CYCLE
WBGene00017060	D2063.1	CARBOHYDRATES;COFACTORS AND VITAMINS	GLYCOLYSIS/GLUCONEOGENESIS;RETINOL METABOLISM	GLYCOLYSIS/GLUCONEOGENESIS;RETINOL METABOLISM	GLYCOLYSIS/GLUCONEOGENESIS;RETINOL METABOLISM
WBGene00001540	gcy-14	OTHER	GUANYLATE CYCLASE	GUANYLATE CYCLASE	GUANYLATE CYCLASE
WBGene00012815	phy-4	AMINO ACIDS;OTHER	ARG AND PRO METABOLISM;COLLAGEN BIOSYNTHESIS	COLLAGEN BIOSYNTHESIS;PROLINE METABOLISM	COLLAGEN BIOSYNTHESIS;PROLINE METABOLISM
WBGene00009824	gpdh-1	LIPIDS	GLYCEROPHOSPHOLIPID METABOLISM	GLYCEROPHOSPHOLIPID METABOLISM	GLYCEROPHOSPHOLIPID METABOLISM
WBGene00022817	upp-1	NUCLEOTIDES	PYRIMIDINE METABOLISM	PYRIMIDINE METABOLISM	PYRIMIDINE METABOLISM
WBGene00001541	gcy-15	OTHER	GUANYLATE CYCLASE	GUANYLATE CYCLASE	GUANYLATE CYCLASE
WBGene00000281	cah-3	OTHER	OTHER	OTHER	OTHER
WBGene00008504	F01G4.5	OTHER	OTHER	OTHER	OTHER
WBGene00018797	F54D7.2	LIPIDS	ETHER LIPID METABOLISM;GLYCEROPHOSPHOLIPID METABOLISM	ETHER LIPID METABOLISM;GLYCEROPHOSPHOLIPID METABOLISM	ETHER LIPID METABOLISM;GLYCEROPHOSPHOLIPID METABOLISM
WBGene00001538	gcy-12	OTHER	GUANYLATE CYCLASE	GUANYLATE CYCLASE	GUANYLATE CYCLASE
WBGene00021508	Y41D4A.6	OTHER	AMINOACYL-TRNA BIOSYNTHESIS	AMINOACYL-TRNA BIOSYNTHESIS	AMINOACYL-TRNA BIOSYNTHESIS
WBGene00012158	ucr-2.1	ENERGY	ELECTRON TRANSPORT CHAIN	ETC-COMPLEX III	ETC-COMPLEX III
WBGene00001535	gcy-8	OTHER	GUANYLATE CYCLASE	GUANYLATE CYCLASE	GUANYLATE CYCLASE
WBGene00020197	mans-3	CARBOHYDRATES	SUGARS	N-GLYCAN BIOSYNTHESIS	N-GLYCAN BIOSYNTHESIS
WBGene00001241	elo-3	LIPIDS	FATTY ACID BIOSYNTHESIS	FATTY ACID BIOSYNTHESIS	MUFA BIOSYNTHESIS
WBGene00015326	ivd-1	AMINO ACIDS	BRANCHED-CHAIN AMINO ACID DEGRADATION	LEUCINE DEGRADATION	LEUCINE DEGRADATION
WBGene00001531	gcy-4	OTHER	GUANYLATE CYCLASE	GUANYLATE CYCLASE	GUANYLATE CYCLASE
WBGene00001530	gcy-3	OTHER	GUANYLATE CYCLASE	GUANYLATE CYCLASE	GUANYLATE CYCLASE
WBGene00016906	C53D5.5	OTHER AMINO ACIDS;REACTIVE OXYGEN SPECIES	GLUTATHIONE METABOLISM;TAURINE AND HYPOTAURINE METABOLISM	GLUTATHIONE METABOLISM;TAURINE AND HYPOTAURINE METABOLISM	GLUTATHIONE METABOLISM;TAURINE AND HYPOTAURINE METABOLISM
WBGene00001532	gcy-5	OTHER	GUANYLATE CYCLASE	GUANYLATE CYCLASE	GUANYLATE CYCLASE
WBGene00004391	rnr-1	NUCLEOTIDES	PURINE METABOLISM;PYRIMIDINE METABOLISM	PURINE METABOLISM;PYRIMIDINE METABOLISM	PURINE METABOLISM;PYRIMIDINE METABOLISM
WBGene00206373	C27A2.12	COFACTORS AND VITAMINS;LIPIDS	GLYCEROPHOSPHOLIPID METABOLISM;RIBOFLAVIN METABOLISM	GLYCEROPHOSPHOLIPID METABOLISM;RIBOFLAVIN METABOLISM	GLYCEROPHOSPHOLIPID METABOLISM;RIBOFLAVIN METABOLISM
WBGene00010485	ant-1.3	OTHER	OTHER	OTHER	OTHER
WBGene00011467	decr-1.3	LIPIDS	FATTY ACID DEGRADATION	MITOCHONDRIAL FATTY ACID DEGRADATION	MITOCHONDRIAL FATTY ACID DEGRADATION
WBGene00016810	C50D2.7	CARBOHYDRATES	AMINO SUGAR AND NUCLEOTIDE SUGAR METABOLISM;GLYCOLYSIS/GLUCONEOGENESIS;SUGARS	AMINO SUGAR AND NUCLEOTIDE SUGAR METABOLISM;GLYCOLYSIS/GLUCONEOGENESIS;STARCH AND SUCROSE METABOLISM	AMINO SUGAR AND NUCLEOTIDE SUGAR METABOLISM;GLYCOLYSIS/GLUCONEOGENESIS;STARCH AND SUCROSE METABOLISM
WBGene00013670	hpo-13	LIPIDS	SPHINGOLIPID METABOLISM	SPHINGOLIPID METABOLISM	SPHINGOLIPID METABOLISM
WBGene00006592	dpy-31	OTHER	COLLAGEN BIOSYNTHESIS	COLLAGEN BIOSYNTHESIS	COLLAGEN BIOSYNTHESIS
WBGene00010317	idh-1	ENERGY	TRICARBOXYLIC ACID CYCLE	TRICARBOXYLIC ACID CYCLE	TRICARBOXYLIC ACID CYCLE
WBGene00020910	dgtr-1	LIPIDS	GLYCEROLIPID METABOLISM	GLYCEROLIPID METABOLISM	GLYCEROLIPID METABOLISM
WBGene00008346	C56A3.8	OTHER	INOSITOL PHOSPHATE METABOLISM	INOSITOL PHOSPHATE METABOLISM	INOSITOL PHOSPHATE METABOLISM
WBGene00017442	F13H8.9	AMINO ACIDS;OTHER AMINO ACIDS	ALA, ASP/ASN AND GLU/GLN METABOLISM;SELENOCOMPOUND METABOLISM	ALANINE METABOLISM;SELENOCOMPOUND METABOLISM	ALANINE METABOLISM;SELENOCOMPOUND METABOLISM
WBGene00001823	hap-1	NUCLEOTIDES	PURINE METABOLISM;PYRIMIDINE METABOLISM	PURINE METABOLISM;PYRIMIDINE METABOLISM	PURINE METABOLISM;PYRIMIDINE METABOLISM
WBGene00013336	pnc-2	COFACTORS AND VITAMINS	NICOTINATE AND NICOTINAMIDE METABOLISM	NICOTINATE AND NICOTINAMIDE METABOLISM	NICOTINATE AND NICOTINAMIDE METABOLISM
WBGene00012867	seld-1	OTHER AMINO ACIDS	SELENOCOMPOUND METABOLISM	SELENOCOMPOUND METABOLISM	SELENOCOMPOUND METABOLISM
WBGene00000831	ctl-2	AMINO ACIDS;REACTIVE OXYGEN SPECIES	ROS METABOLISM;TRYPTOPHAN DEGRADATION	ROS METABOLISM;TRYPTOPHAN DEGRADATION	ROS METABOLISM;TRYPTOPHAN DEGRADATION
WBGene00000830	ctl-1	AMINO ACIDS;REACTIVE OXYGEN SPECIES	ROS METABOLISM;TRYPTOPHAN DEGRADATION	ROS METABOLISM;TRYPTOPHAN DEGRADATION	ROS METABOLISM;TRYPTOPHAN DEGRADATION
WBGene00020007	R11F4.1	LIPIDS	GLYCEROLIPID METABOLISM	GLYCEROLIPID METABOLISM	GLYCEROLIPID METABOLISM
WBGene00011272	dtmk-1	NUCLEOTIDES	PYRIMIDINE METABOLISM	PYRIMIDINE METABOLISM	PYRIMIDINE METABOLISM
WBGene00001393	fat-1	LIPIDS	FATTY ACID BIOSYNTHESIS	FATTY ACID BIOSYNTHESIS	PUFA BIOSYNTHESIS
WBGene00021282	set-21	OTHER	OTHER	OTHER	OTHER
WBGene00009531	F38B2.4	NUCLEOTIDES	PURINE METABOLISM	PURINE METABOLISM	PURINE METABOLISM
WBGene00006763	unc-26	OTHER	INOSITOL PHOSPHATE METABOLISM	INOSITOL PHOSPHATE METABOLISM	INOSITOL PHOSPHATE METABOLISM
WBGene00006762	unc-25	AMINO ACIDS;OTHER AMINO ACIDS	ALA, ASP/ASN AND GLU/GLN METABOLISM;TAURINE AND HYPOTAURINE METABOLISM	ASPARTATE/ASPARAGINE METABOLISM;GLUTAMATE/GLUTAMINE METABOLISM;TAURINE AND HYPOTAURINE METABOLISM	ASPARTATE/ASPARAGINE METABOLISM;GLUTAMATE/GLUTAMINE METABOLISM;TAURINE AND HYPOTAURINE METABOLISM
WBGene00013805	bca-2	OTHER	OTHER	OTHER	OTHER
WBGene00009368	pole-1	OTHER	OTHER	OTHER	OTHER
WBGene00022044	dpm-1	CARBOHYDRATES	SUGARS	N-GLYCAN BIOSYNTHESIS	N-GLYCAN BIOSYNTHESIS
WBGene00000081	ads-1	LIPIDS	ETHER LIPID METABOLISM	ETHER LIPID METABOLISM	ETHER LIPID METABOLISM
WBGene00003234	mif-1	AMINO ACIDS	PHENYLALANINE DEGRADATION	PHENYLALANINE DEGRADATION	PHENYLALANINE DEGRADATION
WBGene00006768	unc-32	OTHER	VACUOLAR ATP-ASE	VACUOLAR ATP-ASE	VACUOLAR ATP-ASE
WBGene00000209	asg-1	ENERGY	ELECTRON TRANSPORT CHAIN	ETC-COMPLEX V	ETC-COMPLEX V
WBGene00013708	Y106G6E.4	ONE CARBON CYCLE	FOLATE CYCLE	FOLATE CYCLE	FOLATE CYCLE
WBGene00021952	vha-19	OTHER	VACUOLAR ATP-ASE	VACUOLAR ATP-ASE	VACUOLAR ATP-ASE
WBGene00000117	alh-11	AMINO ACIDS;CARBOHYDRATES;LIPIDS	ARG AND PRO METABOLISM;GLYCEROLIPID METABOLISM;GLYCOLYSIS/GLUCONEOGENESIS;TRYPTOPHAN DEGRADATION	ARGININE METABOLISM;GLYCEROLIPID METABOLISM;GLYCOLYSIS/GLUCONEOGENESIS;TRYPTOPHAN DEGRADATION	ARGININE METABOLISM;GLYCEROLIPID METABOLISM;GLYCOLYSIS/GLUCONEOGENESIS;TRYPTOPHAN DEGRADATION
WBGene00016985	C56G3.2	LIPIDS	GLYCEROLIPID METABOLISM	GLYCEROLIPID METABOLISM	GLYCEROLIPID METABOLISM
WBGene00012148	inos-1	OTHER	INOSITOL PHOSPHATE METABOLISM	INOSITOL PHOSPHATE METABOLISM	INOSITOL PHOSPHATE METABOLISM
WBGene00001336	qars-1	OTHER	AMINOACYL-TRNA BIOSYNTHESIS	AMINOACYL-TRNA BIOSYNTHESIS	AMINOACYL-TRNA BIOSYNTHESIS
WBGene00011846	chil-25	CARBOHYDRATES;OTHER	AMINO SUGAR AND NUCLEOTIDE SUGAR METABOLISM;CHITIN DEGRADATION	AMINO SUGAR AND NUCLEOTIDE SUGAR METABOLISM;CHITIN DEGRADATION	AMINO SUGAR AND NUCLEOTIDE SUGAR METABOLISM;CHITIN DEGRADATION
WBGene00009980	F53F1.2	LIPIDS	STEROID METABOLISM	BIOSYNTHESIS OF BILE ACID-LIKE MOLECULES	BIOSYNTHESIS OF BILE ACID-LIKE MOLECULES
WBGene00019022	F58A6.1	LIPIDS	FATTY ACID DEGRADATION	PEROXISOMAL FATTY ACID DEGRADATION	PEROXISOMAL FATTY ACID DEGRADATION
WBGene00009440	idhg-1	ENERGY	TRICARBOXYLIC ACID CYCLE	TRICARBOXYLIC ACID CYCLE	TRICARBOXYLIC ACID CYCLE
WBGene00013497	hex-5	CARBOHYDRATES;LIPIDS	SPHINGOLIPID METABOLISM;SUGARS	N-GLYCAN BIOSYNTHESIS;SPHINGOLIPID METABOLISM	N-GLYCAN BIOSYNTHESIS;SPHINGOLIPID METABOLISM
WBGene00015814	oatr-1	AMINO ACIDS	ARG AND PRO METABOLISM	ARGININE METABOLISM;PROLINE METABOLISM	ARGININE METABOLISM;PROLINE METABOLISM
WBGene00009119	ndk-1	NUCLEOTIDES	PURINE METABOLISM;PYRIMIDINE METABOLISM	PURINE METABOLISM;PYRIMIDINE METABOLISM	PURINE METABOLISM;PYRIMIDINE METABOLISM
WBGene00011848	chil-27	CARBOHYDRATES;OTHER	AMINO SUGAR AND NUCLEOTIDE SUGAR METABOLISM;CHITIN DEGRADATION	AMINO SUGAR AND NUCLEOTIDE SUGAR METABOLISM;CHITIN DEGRADATION	AMINO SUGAR AND NUCLEOTIDE SUGAR METABOLISM;CHITIN DEGRADATION
WBGene00016511	C37H5.13	LIPIDS	FATTY ACID BIOSYNTHESIS	FATTY ACID BIOSYNTHESIS	FATTY ACID BIOSYNTHESIS OTHER
WBGene00001554	gcy-34	OTHER	GUANYLATE CYCLASE	GUANYLATE CYCLASE	GUANYLATE CYCLASE
WBGene00018036	F35C8.5	LIPIDS	STEROID METABOLISM	BIOSYNTHESIS OF BILE ACID-LIKE MOLECULES	BIOSYNTHESIS OF BILE ACID-LIKE MOLECULES
WBGene00010166	gmd-2	CARBOHYDRATES	SUGARS	FRUCTOSE AND MANNOSE METABOLISM	FRUCTOSE AND MANNOSE METABOLISM
WBGene00009165	gpx-1	REACTIVE OXYGEN SPECIES	GLUTATHIONE METABOLISM	GLUTATHIONE METABOLISM	GLUTATHIONE METABOLISM
WBGene00010160	png-1	OTHER	OTHER	OTHER	OTHER
WBGene00006568	thk-1	NUCLEOTIDES	PYRIMIDINE METABOLISM	PYRIMIDINE METABOLISM	PYRIMIDINE METABOLISM
WBGene00004181	pri-2	OTHER	OTHER	OTHER	OTHER
WBGene00022031	Y65B4A.8	COFACTORS AND VITAMINS	PANTOTHENATE AND COA BIOSYNTHESIS	PANTOTHENATE AND COA BIOSYNTHESIS	PANTOTHENATE AND COA BIOSYNTHESIS
WBGene00022037	acs-13	LIPIDS	FATTY ACID BIOSYNTHESIS;FATTY ACID DEGRADATION	FATTY ACID BIOSYNTHESIS;FATTY ACID DEGRADATION OTHER	FATTY ACID BIOSYNTHESIS OTHER;FATTY ACID DEGRADATION OTHER
WBGene00014034	ZK643.2	NUCLEOTIDES	PYRIMIDINE METABOLISM	PYRIMIDINE METABOLISM	PYRIMIDINE METABOLISM
WBGene00007646	nkb-1	OTHER	OTHER	OTHER	OTHER
WBGene00015660	catp-3	OTHER	OTHER	OTHER	OTHER
WBGene00006505	lagr-1	LIPIDS	SPHINGOLIPID METABOLISM	SPHINGOLIPID METABOLISM	SPHINGOLIPID METABOLISM
WBGene00009255	ugt-34	OTHER	UGT ENZYME	UGT ENZYME	UGT ENZYME
WBGene00001993	hpd-1	AMINO ACIDS	PHENYLALANINE DEGRADATION;TYROSINE METABOLISM	PHENYLALANINE DEGRADATION;TYROSINE METABOLISM	PHENYLALANINE DEGRADATION;TYROSINE METABOLISM
WBGene00000536	clk-1	COFACTORS AND VITAMINS	UBIQUINONE METABOLISM	UBIQUINONE METABOLISM	UBIQUINONE METABOLISM
WBGene00017696	polk-1	OTHER	OTHER	OTHER	OTHER
WBGene00008645	F10C2.4	OTHER	OTHER	OTHER	OTHER
WBGene00007465	chil-1	CARBOHYDRATES;OTHER	AMINO SUGAR AND NUCLEOTIDE SUGAR METABOLISM;CHITIN DEGRADATION	AMINO SUGAR AND NUCLEOTIDE SUGAR METABOLISM;CHITIN DEGRADATION	AMINO SUGAR AND NUCLEOTIDE SUGAR METABOLISM;CHITIN DEGRADATION
WBGene00007464	C08H9.3	CARBOHYDRATES	SUGARS	N-GLYCAN BIOSYNTHESIS	N-GLYCAN BIOSYNTHESIS
WBGene00007467	chil-3	CARBOHYDRATES;OTHER	AMINO SUGAR AND NUCLEOTIDE SUGAR METABOLISM;CHITIN DEGRADATION	AMINO SUGAR AND NUCLEOTIDE SUGAR METABOLISM;CHITIN DEGRADATION	AMINO SUGAR AND NUCLEOTIDE SUGAR METABOLISM;CHITIN DEGRADATION
WBGene00016996	D1005.2	CARBOHYDRATES	AMINO SUGAR AND NUCLEOTIDE SUGAR METABOLISM;PENTOSE AND GLUCURONATE INTERCONVERSIONS;SUGARS	AMINO SUGAR AND NUCLEOTIDE SUGAR METABOLISM;PENTOSE AND GLUCURONATE INTERCONVERSIONS;STARCH AND SUCROSE METABOLISM	AMINO SUGAR AND NUCLEOTIDE SUGAR METABOLISM;PENTOSE AND GLUCURONATE INTERCONVERSIONS;STARCH AND SUCROSE METABOLISM
WBGene00007469	chil-4	CARBOHYDRATES;OTHER	AMINO SUGAR AND NUCLEOTIDE SUGAR METABOLISM;CHITIN DEGRADATION	AMINO SUGAR AND NUCLEOTIDE SUGAR METABOLISM;CHITIN DEGRADATION	AMINO SUGAR AND NUCLEOTIDE SUGAR METABOLISM;CHITIN DEGRADATION
WBGene00008765	ttx-7	OTHER	INOSITOL PHOSPHATE METABOLISM	INOSITOL PHOSPHATE METABOLISM	INOSITOL PHOSPHATE METABOLISM
WBGene00015551	C06G3.5	NUCLEOTIDES	PURINE METABOLISM	PURINE METABOLISM	PURINE METABOLISM
WBGene00008408	D2023.4	AMINO ACIDS	ARG AND PRO METABOLISM	ARGININE METABOLISM	ARGININE METABOLISM
WBGene00003844	odc-1	AMINO ACIDS	ARG AND PRO METABOLISM	ARGININE METABOLISM	ARGININE METABOLISM
WBGene00000118	alh-12	AMINO ACIDS;CARBOHYDRATES;LIPIDS	ARG AND PRO METABOLISM;GLYCEROLIPID METABOLISM;GLYCOLYSIS/GLUCONEOGENESIS;TRYPTOPHAN DEGRADATION	ARGININE METABOLISM;GLYCEROLIPID METABOLISM;GLYCOLYSIS/GLUCONEOGENESIS;TRYPTOPHAN DEGRADATION	ARGININE METABOLISM;GLYCEROLIPID METABOLISM;GLYCOLYSIS/GLUCONEOGENESIS;TRYPTOPHAN DEGRADATION
WBGene00013220	ctl-3	AMINO ACIDS;REACTIVE OXYGEN SPECIES	ROS METABOLISM;TRYPTOPHAN DEGRADATION	ROS METABOLISM;TRYPTOPHAN DEGRADATION	ROS METABOLISM;TRYPTOPHAN DEGRADATION
WBGene00008566	acox-1.3	LIPIDS;OTHER	ASCAROSIDE BIOSYNTHESIS;FATTY ACID DEGRADATION;STEROID METABOLISM	ASCAROSIDE BIOSYNTHESIS;BIOSYNTHESIS OF BILE ACID-LIKE MOLECULES;PEROXISOMAL FATTY ACID DEGRADATION	ASCAROSIDE BIOSYNTHESIS;BIOSYNTHESIS OF BILE ACID-LIKE MOLECULES;PEROXISOMAL FATTY ACID DEGRADATION
WBGene00012319	ipla-3	LIPIDS	ETHER LIPID METABOLISM;GLYCEROPHOSPHOLIPID METABOLISM	ETHER LIPID METABOLISM;GLYCEROPHOSPHOLIPID METABOLISM	ETHER LIPID METABOLISM;GLYCEROPHOSPHOLIPID METABOLISM
WBGene00000110	alh-4	AMINO ACIDS;CARBOHYDRATES;LIPIDS	ARG AND PRO METABOLISM;GLYCEROLIPID METABOLISM;GLYCOLYSIS/GLUCONEOGENESIS;TRYPTOPHAN DEGRADATION	ARGININE METABOLISM;GLYCEROLIPID METABOLISM;GLYCOLYSIS/GLUCONEOGENESIS;TRYPTOPHAN DEGRADATION	ARGININE METABOLISM;GLYCEROLIPID METABOLISM;GLYCOLYSIS/GLUCONEOGENESIS;TRYPTOPHAN DEGRADATION
WBGene00000111	alh-5	AMINO ACIDS;CARBOHYDRATES;LIPIDS	GLYCEROLIPID METABOLISM;GLYCOLYSIS/GLUCONEOGENESIS;HISTIDINE DEGRADATION;TYROSINE METABOLISM	GLYCEROLIPID METABOLISM;GLYCOLYSIS/GLUCONEOGENESIS;HISTIDINE DEGRADATION;TYROSINE METABOLISM	GLYCEROLIPID METABOLISM;GLYCOLYSIS/GLUCONEOGENESIS;HISTIDINE DEGRADATION;TYROSINE METABOLISM
WBGene00000112	alh-6	AMINO ACIDS	ARG AND PRO METABOLISM	ARGININE METABOLISM;PROLINE METABOLISM	ARGININE METABOLISM;PROLINE METABOLISM
WBGene00000113	alh-7	AMINO ACIDS	ALA, ASP/ASN AND GLU/GLN METABOLISM	GLUTAMATE/GLUTAMINE METABOLISM	GLUTAMATE/GLUTAMINE METABOLISM
WBGene00000114	alh-8	AMINO ACIDS;LIPIDS	BRANCHED-CHAIN AMINO ACID DEGRADATION;SHORT CHAIN FATTY ACID DEGRADATION	PROPIONATE DEGRADATION;VALINE DEGRADATION	PROPIONATE DEGRADATION SHUNT;VALINE DEGRADATION
WBGene00000115	alh-9	AMINO ACIDS;CARBOHYDRATES;LIPIDS	GLYCEROLIPID METABOLISM;GLYCEROPHOSPHOLIPID METABOLISM;GLYCOLYSIS/GLUCONEOGENESIS;LYSINE DEGRADATION;TRYPTOPHAN DEGRADATION	GLYCEROLIPID METABOLISM;GLYCEROPHOSPHOLIPID METABOLISM;GLYCOLYSIS/GLUCONEOGENESIS;LYSINE DEGRADATION;TRYPTOPHAN DEGRADATION	GLYCEROLIPID METABOLISM;GLYCEROPHOSPHOLIPID METABOLISM;GLYCOLYSIS/GLUCONEOGENESIS;LYSINE DEGRADATION;TRYPTOPHAN DEGRADATION
WBGene00019235	H23N18.4	OTHER	UGT ENZYME	UGT ENZYME	UGT ENZYME
WBGene00021286	tald-1	CARBOHYDRATES	PENTOSE PHOSPHATE PATHWAY	PENTOSE PHOSPHATE PATHWAY	PENTOSE PHOSPHATE PATHWAY
WBGene00019620	fah-1	AMINO ACIDS	TYROSINE METABOLISM	TYROSINE METABOLISM	TYROSINE METABOLISM
WBGene00006608	tre-2	CARBOHYDRATES	SUGARS	STARCH AND SUCROSE METABOLISM	STARCH AND SUCROSE METABOLISM
WBGene00006609	tre-3	CARBOHYDRATES	SUGARS	STARCH AND SUCROSE METABOLISM	STARCH AND SUCROSE METABOLISM
WBGene00018543	ugt-32	OTHER	UGT ENZYME	UGT ENZYME	UGT ENZYME
WBGene00009161	F26E4.6	ENERGY	ELECTRON TRANSPORT CHAIN	ETC-COMPLEX IV	ETC-COMPLEX IV
WBGene00006602	tps-1	CARBOHYDRATES	SUGARS	STARCH AND SUCROSE METABOLISM	STARCH AND SUCROSE METABOLISM
WBGene00006603	tps-2	CARBOHYDRATES	SUGARS	STARCH AND SUCROSE METABOLISM	STARCH AND SUCROSE METABOLISM
WBGene00006600	tph-1	AMINO ACIDS;COFACTORS AND VITAMINS	FOLATE BIOSYNTHESIS;TRYPTOPHAN DEGRADATION	FOLATE BIOSYNTHESIS;TRYPTOPHAN DEGRADATION	FOLATE BIOSYNTHESIS;TRYPTOPHAN DEGRADATION
WBGene00006601	tpi-1	CARBOHYDRATES	GLYCOLYSIS/GLUCONEOGENESIS	GLYCOLYSIS/GLUCONEOGENESIS	GLYCOLYSIS/GLUCONEOGENESIS
WBGene00006607	tre-1	CARBOHYDRATES	SUGARS	STARCH AND SUCROSE METABOLISM	STARCH AND SUCROSE METABOLISM
WBGene00021464	ugt-31	OTHER	UGT ENZYME	UGT ENZYME	UGT ENZYME
